# Supplementary material for: Deep sequencing reveals distinct microRNA-mRNA signatures that differentiate pancreatic neuroendocrine tumor from non-diseased pancreas tissue
Source: BMC Cancer. 2025 Apr 11;25:669. doi: 10.1186/s12885-025-14043-w (PMC11987397; doi:10.1186/s12885-025-14043-w)
Supplement: Supplementary file 2 — Supplementary Material 2 [file 12885_2025_14043_MOESM2_ESM.xlsx]

## Sheet: Contents
Supplementary Tables
Table S1	Clinical characteristics participants included in this study.
Table S2	Differential expression analyses results of the mRNA sequencing in PanNETs versus non-diseased samples.
Table S3	GO and KEGG functional enrichment analysis of less abundant differentially expressed mRNAs (DAVID)
Table S4	GO and KEGG functional enrichment analysis of more abundant differentially expressed mRNAs (DAVID)
Table S5	Differential expression analyses results of the miRNA sequencing in PanNETs versus non-diseased samples.
Table S6	Predicted mRNA targets for less and more abundant miRNAs including the correlation statistics between gene- and miRNA expression (Pearson's R and p-value), results of the differential expression analyses between PanNETs and non-diseased samples.
Table S7	GO and KEGG functional enrichment analysis of predicted mRNA targets (module combined clusterProfiler and Pathview, P<0.05)

## Sheet: Table S1
Table S1. Clinical characteristics participants included in this study.
Sample ID	Type	Age	Gender	Site of primary tumor	Tumor size (cm)	Grade	Tumor	Node	Metastasis	Ki-67	Type of procedure	Sites of disease	Functional Type
P1	Tumor	60-64	Male	pancreas	5	II	TX	N1	MI	0.1	resection	primary, liver	Unavailable
P2	Tumor	40-44	Female	pancreas	13	I	T3	N0	M0	<1%	resection	local nodes, primary, soft tissue	Unavailable
P3	Tumor	60-64	Female	pancreas	3	X	T2, NOS	N0	M0	Unavailable	resection	primary	Unavailable
P4	Tumor	60-64	Female	pancreas	4.5	X	TX	N1	M0	Unavailable	resection	local nodes, primary	Functional; VIP-secreting tumour
P5	Tumor	45-49	Female	tail of pancreas	10	I	T3	N1	M0	<1%	resection	primary, others	Appears non-functional; Immunohistochemistry negative for gastrin, glucagon, insulin, somatostatin
P6	Tumor	80-84	Male	distal pancreas	4.2	I	T2, NOS	N1	M0	<2%	resection	local nodes, primary	Unavailable
Sample ID	Type	Age	Gender	Description
P7	non-diseased	65-69	Female	Mucinous adenocarcinoma arising in a tubulovillous adenoma (duodenum)
P8	non-diseased	85-89	Male	Ductal adenocarcinoma, moderately differentiated
P10	non-diseased	70-74	Female	Moderately to poorly differentiated ductal adenocarcinoma
P11	non-diseased	55-59	Female	Well to moderately differentiated ductal adenocarcinoma
P12	non-diseased	70-74	Male	Moderately to poorly differentiated ductal adenocarcinoma
P13	non-diseased	60-64	Male	Moderately differentiated ductal adenocarcinoma
P14	non-diseased	65-69	Female	Moderately differentiated ductal adenocarcinoma
I - Grade I (Well differentiated), X - Grade X (Unknown), X = Tumor X (Unknown), NOS - Not Otherwise Specified

## Sheet: Table S2
Table S2. Differential expression analyses results of the mRNA sequencing in PanNETs versus non-diseased samples.
GeneID	Gene symbol	baseMean_deseq2	log2FoldChange_deseq2	lfcSE_deseq2	pvalue_deseq2	padj_deseq2	log2foldChange_wilcoxon	pValues_wilcoxon	FDR_wilcoxon	-Log10(adjusted p-value)
ENSG00000091704	CPA1	133655	-17.0053	0.658001	3.81246e-148	2.75552e-144	-17.1534	0.0011655	0.0112276	143.56
ENSG00000137392	CLPS	29569.3	-16.6679	0.873828	5.77564e-82	1.13848e-78	-17.1001	0.00323167	0.0219987	77.9437
ENSG00000204983	PRSS1	115694	-16.1884	0.591681	1.28872e-165	1.39716e-161	-16.253	0.0011655	0.0112276	160.855
ENSG00000168925	CTRB1	20634.6	-16.1316	0.916873	4.16213e-70	6.44624e-67	-16.4111	0.00323167	0.0219987	66.1907
ENSG00000175535	PNLIP	176327	-15.64	0.608066	1.15504e-146	6.2612e-143	-15.6791	0.0011655	0.0112276	142.203
ENSG00000243480	AMY2A	17951.7	-15.5829	0.888704	1.26975e-69	1.83547e-66	-15.8187	0.00323167	0.0219987	65.7363
ENSG00000142615	CELA2A	8092.27	-15.5541	0.918682	4.29461e-65	5.47765e-62	-15.8946	0.00298142	0.0205447	61.2614
ENSG00000219073	CELA3B	5681.18	-15.5114	0.958003	9.28482e-60	9.5868e-57	-16.3389	0.00259104	0.0180366	56.0183
ENSG00000169347	GP2	47934.2	-15.4974	0.625555	2.94418e-136	1.06398e-132	-15.4849	0.0011655	0.0112276	131.973
ENSG00000179751	SYCN	5054.36	-15.3257	1.00307	1.67424e-53	1.51261e-50	-15.7029	0.00259104	0.0180366	49.8203
ENSG00000168928	CTRB2	8881.85	-15.249	0.969817	1.66614e-56	1.57074e-53	-15.439	0.00323167	0.0219987	52.8039
ENSG00000115386	REG1A	19396.2	-14.9838	0.734888	3.55443e-93	9.63385e-90	-15.0435	0.00323167	0.0219987	89.0162
ENSG00000266200	PNLIPRP2	10983	-14.7376	0.880853	1.23669e-63	1.48973e-60	-15.1051	0.00336134	0.0223591	59.8269
ENSG00000153002	CPB1	90369	-14.0866	0.488083	5.90937e-184	1.28133e-179	-14.1258	0.0011655	0.0112276	178.892
ENSG00000172023	REG1B	1927.3	-13.8647	1.19388	3.1218e-32	1.10967e-29	-14.312	0.00259104	0.0180366	28.9548
ENSG00000170890	PLA2G1B	11376.5	-13.8049	0.701713	4.80998e-87	1.04295e-83	-13.861	0.0011655	0.0112276	82.9817
ENSG00000096088	PGC	3306.05	-13.7076	1.82293	1.43336e-15	9.60407e-14	-14.3424	0.00298142	0.0205447	13.0175
ENSG00000158516	CPA2	22410	-13.7062	0.667951	1.82465e-94	5.65198e-91	-13.727	0.0011655	0.0112276	90.2478
ENSG00000170835	CEL	60035.1	-13.4372	0.526028	7.3845e-145	3.20236e-141	-13.5019	0.0011655	0.0112276	140.495
ENSG00000187021	PNLIPRP1	15721.2	-13.3293	0.724283	1.16568e-76	2.10629e-73	-13.4061	0.0011655	0.0112276	72.6765
ENSG00000162438	CTRC	16786.4	-13.1735	0.650645	3.32747e-92	8.01662e-89	-13.2598	0.0011655	0.0112276	88.096
ENSG00000215704	CELA2B	3189.72	-12.5316	0.79893	6.43832e-57	6.34555e-54	-12.4884	0.0011655	0.0112276	53.1975
ENSG00000275896	PRSS2	47516.2	-12.0729	1.10777	1.05056e-29	2.84741e-27	-12.325	0.00336134	0.0223591	26.5456
ENSG00000240338	AC009078.2	4261.68	-11.7024	0.677545	6.07284e-69	8.22984e-66	-11.8041	0.0011655	0.0112276	65.0846
ENSG00000172016	REG3A	915.587	-10.9555	1.03637	3.3964e-29	8.76716e-27	-11.234	0.00323167	0.0219987	26.0571
ENSG00000184956	MUC6	105002	-10.9463	1.75544	2.09983e-13	9.9412e-12	-11.6984	0.0011655	0.0112276	11.0026
ENSG00000138161	CUZD1	1089.4	-10.7953	0.850176	4.13672e-40	2.71807e-37	-10.9049	0.0011655	0.0112276	36.5657
ENSG00000167748	KLK1	2624.53	-10.4706	1.07262	4.83807e-26	1.03865e-23	-10.7172	0.00298142	0.0205447	22.9835
ENSG00000143954	REG3G	186.913	-10.3889	1.18911	5.9416e-22	8.94665e-20	-11.5028	0.00259104	0.0180366	19.0483
ENSG00000204787	REG1CP	425.349	-9.47516	1.14885	1.39665e-20	1.77097e-18	-9.83064	0.0011655	0.0112276	17.7518
ENSG00000103375	AQP8	379.964	-9.41855	0.889415	2.2373e-30	6.46818e-28	-9.79551	0.00323167	0.0219987	27.1892
ENSG00000010438	PRSS3	2221.35	-9.33518	0.527055	1.62033e-74	2.70258e-71	-9.39434	0.0011655	0.0112276	70.5682
ENSG00000170827	CELP	305.407	-9.15488	0.883013	2.10234e-29	5.55915e-27	-9.29997	0.00323167	0.0219987	26.255
ENSG00000250591	PRSS3P1	275.964	-9.06396	0.868984	1.06763e-29	2.85795e-27	-9.31296	0.00323167	0.0219987	26.5439
ENSG00000114204	SERPINI2	774.356	-9.01354	0.816232	1.34179e-32	5.01619e-30	-9.3046	0.0011655	0.0112276	29.2996
ENSG00000185615	PDIA2	1777.7	-8.95423	0.82129	6.42068e-32	2.24548e-29	-9.25211	0.0011655	0.0112276	28.6487
ENSG00000254811	AP002001.1	134.913	-8.84254	1.0678	9.31626e-21	1.20961e-18	-9.02781	0.00298142	0.0205447	17.9174
ENSG00000267259	ERVE-1	88.0719	-8.7686	1.03264	1.55206e-21	2.18528e-19	-9.7081	0.00298142	0.0205447	18.6605
ENSG00000185176	AQP12B	68.2457	-8.72549	1.18716	1.81329e-17	1.52987e-15	-9.4906	0.00259104	0.0180366	14.8153
ENSG00000124232	RBPJL	1572.24	-8.35046	0.644171	1.52593e-42	1.1494e-39	-8.53645	0.0011655	0.0112276	38.9395
ENSG00000139055	ERP27	1567.59	-8.34866	0.645622	2.31972e-42	1.67661e-39	-8.55175	0.0011655	0.0112276	38.7756
ENSG00000244067	GSTA2	111.168	-8.25029	0.992286	1.0526e-20	1.35854e-18	-8.8648	0.00323167	0.0219987	17.8669
ENSG00000215367	TMED11P	71.2666	-8.01123	0.988304	8.13799e-20	9.64241e-18	-8.72357	0.00298142	0.0205447	17.0158
ENSG00000181518	OR8D4	41.7456	-7.86923	1.1987	1.148e-14	6.62025e-13	-9.24848	0.00259104	0.0180366	12.1791
ENSG00000226702	MIR217HG	38.5256	-7.86393	1.08749	9.86719e-17	7.69605e-15	-9.13251	0.00259104	0.0180366	14.1137
ENSG00000227508	LINC01624	70.876	-7.79016	1.13259	1.4351e-15	9.60407e-14	-8.44904	0.00323167	0.0219987	13.0175
ENSG00000134873	CLDN10	139.659	-7.52789	0.576118	1.53727e-42	1.1494e-39	-7.81611	0.00336134	0.0223591	38.9395
ENSG00000135220	UGT2A3	131.204	-7.48394	0.648485	2.73717e-34	1.21122e-31	-7.66023	0.0011655	0.0112276	30.9168
ENSG00000112818	MEP1A	156.025	-7.43294	1.30842	6.00263e-12	2.26357e-10	-8.37681	0.00336134	0.0223591	9.64521
ENSG00000158014	SLC30A2	194.444	-7.40066	0.789138	2.70299e-24	5.14113e-22	-7.67237	0.00336134	0.0223591	21.2889
ENSG00000256969	AC007207.2	121.533	-7.39445	1.0045	7.83729e-17	6.20205e-15	-7.87751	0.00298142	0.0205447	14.2075
ENSG00000001626	CFTR	3375.82	-7.38516	0.806495	2.21956e-23	3.78951e-21	-7.79149	0.0011655	0.0112276	20.4214
ENSG00000165376	CLDN2	315.183	-7.29959	1.29369	9.2283e-12	3.36864e-10	-8.23119	0.00336134	0.0223591	9.47255
ENSG00000114771	AADAC	60.0861	-7.19833	1.03558	2.24611e-15	1.46254e-13	-7.97489	0.00509212	0.0265641	12.8349
ENSG00000100665	SERPINA4	111.931	-7.16057	0.703912	1.68579e-27	4.06144e-25	-7.44592	0.00336134	0.0223591	24.3913
ENSG00000052344	PRSS8	165.315	-7.15032	0.595099	1.92239e-36	9.92456e-34	-7.36991	0.0011655	0.0112276	33.0033
ENSG00000278124	RN7SL186P	93.6604	-7.1311	0.89251	9.31444e-19	9.6328e-17	-7.58229	0.00323167	0.0219987	16.0162
ENSG00000163631	ALB	1420.46	-7.10691	0.857942	8.6138e-20	1.01507e-17	-7.58767	0.0011655	0.0112276	16.9935
ENSG00000162896	PIGR	6498.06	-7.06211	1.50603	2.21643e-09	5.08021e-08	-8.33652	0.004662	0.0243902	7.29412
ENSG00000171747	LGALS4	292.713	-6.99125	0.890202	3.66464e-18	3.46988e-16	-7.55759	0.0011655	0.0112276	15.4597
ENSG00000138798	EGF	258.187	-6.98952	0.598038	1.34529e-34	6.20635e-32	-7.15872	0.0011655	0.0112276	31.2072
ENSG00000174876	AMY1B	22.1414	-6.91901	1.10324	3.71509e-13	1.68877e-11	-8.3318	0.00259104	0.0180366	10.7724
ENSG00000170927	PKHD1	1284.42	-6.9119	0.70337	9.19021e-26	1.95364e-23	-7.2445	0.0011655	0.0112276	22.7092
ENSG00000165125	TRPV6	688.372	-6.87723	0.566981	8.48165e-37	4.48555e-34	-7.08884	0.0011655	0.0112276	33.3482
ENSG00000189377	CXCL17	38.3723	-6.87708	0.985982	3.4562e-15	2.19125e-13	-7.13751	0.00298142	0.0205447	12.6593
ENSG00000171766	GATM	4788.36	-6.8704	0.535513	1.31057e-40	8.88035e-38	-7.07135	0.0011655	0.0112276	37.0516
ENSG00000237974	AC000111.2	79.9485	-6.84789	0.883245	1.07712e-17	9.37959e-16	-7.37346	0.00298142	0.0205447	15.0278
ENSG00000139540	SLC39A5	280.591	-6.83777	0.548361	1.37184e-38	7.62708e-36	-6.95343	0.0011655	0.0112276	35.1176
ENSG00000080293	SCTR	349.558	-6.82217	0.620456	5.17626e-31	1.65054e-28	-7.07136	0.0011655	0.0112276	27.7824
ENSG00000169856	ONECUT1	470.367	-6.76801	0.536254	2.34846e-39	1.4977e-36	-6.9693	0.0011655	0.0112276	35.8246
ENSG00000275465	AL449403.2	23.191	-6.69562	0.952938	3.40193e-15	2.1648e-13	-8.29781	0.00259104	0.0180366	12.6646
ENSG00000178821	TMEM52	46.555	-6.67405	0.849144	6.54028e-18	5.812e-16	-7.21414	0.00323167	0.0219987	15.2357
ENSG00000271820	AL109910.2	36.7178	-6.63719	1.16343	1.98903e-11	6.79184e-10	-7.71686	0.00298142	0.0205447	9.16801
ENSG00000149735	GPHA2	64.1257	-6.52392	0.808365	1.61186e-18	1.61805e-16	-7.06853	0.00336134	0.0223591	15.791
ENSG00000174358	SLC6A19	121.708	-6.47186	1.32677	2.23272e-09	5.10675e-08	-7.5282	0.002331	0.0163305	7.29186
ENSG00000235142	LINC02532	2709.4	-6.45707	0.740268	7.24867e-21	9.52563e-19	-6.84976	0.0011655	0.0112276	18.0211
ENSG00000177459	ERICH5	69.5911	-6.43251	0.51051	6.1421e-39	3.59944e-36	-6.74936	0.00336134	0.0223591	35.4438
ENSG00000196136	SERPINA3	605.687	-6.38897	1.13825	5.28514e-11	1.63945e-09	-7.26985	0.00527816	0.0273843	8.7853
ENSG00000083307	GRHL2	179.682	-6.37062	0.394716	4.50267e-61	4.88156e-58	-6.48664	0.0011655	0.0112276	57.3114
ENSG00000213373	LINC00671	77.1774	-6.35767	0.719069	3.08032e-21	4.17441e-19	-6.69666	0.0011655	0.0112276	18.3794
ENSG00000163362	INAVA	110.303	-6.35543	0.614016	1.39368e-27	3.39542e-25	-6.52461	0.0011655	0.0112276	24.4691
ENSG00000240038	AMY2B	8261.53	-6.34374	0.54932	2.61171e-33	1.0487e-30	-6.56786	0.0011655	0.0112276	29.9793
ENSG00000286924		63.234	-6.31404	0.898932	7.26929e-15	4.34221e-13	-6.92563	0.00298142	0.0205447	12.3623
ENSG00000072657	TRHDE	438.558	-6.29037	0.564098	2.72293e-31	8.94564e-29	-6.52428	0.0011655	0.0112276	28.0484
ENSG00000189334	S100A14	79.9077	-6.27972	0.982103	5.60837e-13	2.49193e-11	-6.87213	0.0011655	0.0112276	10.6035
ENSG00000165105	RASEF	413.081	-6.26892	0.517679	3.80952e-36	1.92097e-33	-6.43413	0.0011655	0.0112276	32.7165
ENSG00000140835	CHST4	40.4525	-6.21212	0.846402	8.92469e-16	6.18256e-14	-6.85343	0.00298142	0.0205447	13.2088
ENSG00000166825	ANPEP	5090.41	-6.20739	0.872021	4.53894e-15	2.81194e-13	-6.75081	0.0011655	0.0112276	12.551
ENSG00000148735	PLEKHS1	311.116	-6.13646	0.659319	6.69905e-23	1.09215e-20	-6.45635	0.0011655	0.0112276	19.9617
ENSG00000142677	IL22RA1	276.381	-6.12949	0.512711	3.2741e-35	1.57761e-32	-6.31343	0.0011655	0.0112276	31.802
ENSG00000114638	UPK1B	12.3447	-6.12445	1.01642	7.57321e-12	2.79268e-10	-7.48795	0.00259104	0.0180366	9.55398
ENSG00000120057	SFRP5	320.004	-6.08866	0.565401	2.77551e-29	7.25076e-27	-6.2912	0.0011655	0.0112276	26.1396
ENSG00000215182	MUC5AC	309.254	-6.0799	1.02845	1.62902e-11	5.65154e-10	-11.1457	0.0011655	0.0112276	9.24783
ENSG00000287802		16.8248	-6.03452	1.026	2.11348e-11	7.14922e-10	-6.9304	0.00298142	0.0205447	9.14574
ENSG00000163581	SLC2A2	35.6302	-6.01776	1.13068	5.02726e-10	1.30079e-08	-6.74804	0.00336134	0.0223591	7.88579
ENSG00000161798	AQP5	103.712	-6.00835	1.85696	2.21746e-06	2.35807e-05	-7.98611	0.00736385	0.0357157	4.62744
ENSG00000188488	SERPINA5	292.496	-5.98233	0.619187	3.0465e-24	5.59871e-22	-6.2628	0.0011655	0.0112276	21.2519
ENSG00000257723	CHCHD3P2	16.8662	-5.93622	1.09256	3.18762e-10	8.5015e-09	-6.97755	0.00298142	0.0205447	8.0705
ENSG00000274173	AL035661.1	35.6174	-5.89732	0.6317	8.13878e-23	1.31696e-20	-5.8904	0.00336134	0.0223591	19.8804
ENSG00000100079	LGALS2	90.1299	-5.89637	0.79887	1.19155e-15	8.12462e-14	-6.2854	0.00323167	0.0219987	13.0902
ENSG00000271945	AL590426.2	13.3952	-5.8076	0.969299	1.63677e-11	5.66935e-10	-6.98287	0.00298142	0.0205447	9.24647
ENSG00000286451		16.7839	-5.7862	0.893428	8.12516e-13	3.47491e-11	-6.32981	0.00323167	0.0219987	10.4591
ENSG00000164825	DEFB1	176.353	-5.75747	0.988962	4.87329e-11	1.5204e-09	-6.44732	0.00323167	0.0219987	8.81804
ENSG00000179674	ARL14	29.8332	-5.72447	0.814338	2.09453e-14	1.15268e-12	-6.18501	0.00323167	0.0219987	11.9383
ENSG00000248144	ADH1C	74.5268	-5.70681	1.06471	6.91792e-10	1.73211e-08	-6.5022	0.00336134	0.0223591	7.76142
ENSG00000136574	GATA4	186.046	-5.69668	0.633052	2.66015e-21	3.65064e-19	-5.98165	0.0011655	0.0112276	18.4376
ENSG00000120498	TEX11	34.2279	-5.69028	0.813468	2.8394e-14	1.54303e-12	-6.14736	0.00336134	0.0223591	11.8116
ENSG00000114529	C3orf52	458.899	-5.68151	0.629607	2.1755e-21	3.02381e-19	-5.96151	0.0011655	0.0112276	18.5194
ENSG00000168267	PTF1A	150.378	-5.67065	0.613228	2.83358e-22	4.38861e-20	-5.92185	0.0011655	0.0112276	19.3577
ENSG00000146039	SLC17A4	200.243	-5.64696	0.572166	7.35877e-25	1.47741e-22	-5.91066	0.0011655	0.0112276	21.8305
ENSG00000197506	SLC28A3	81.5918	-5.64303	0.445391	1.18707e-38	6.77348e-36	-5.66095	0.0011655	0.0112276	35.1692
ENSG00000279285	AP005264.6	9.64266	-5.57773	1.11302	4.9713e-09	1.04857e-07	-7.12963	0.00259104	0.0180366	6.9794
ENSG00000259459	LINC02568	25.1589	-5.57467	0.93164	2.53783e-11	8.41402e-10	-6.2235	0.0011655	0.0112276	9.075
ENSG00000261488	AC128688.2	131.098	-5.50965	0.569639	6.54274e-24	1.15338e-21	-5.73564	0.0011655	0.0112276	20.938
ENSG00000109084	TMEM97	484.218	-5.49502	0.499458	6.51108e-30	1.81e-27	-5.68355	0.0011655	0.0112276	26.7423
ENSG00000132693	CRP	75.0773	-5.47649	0.924706	4.27446e-11	1.35502e-09	-6.09907	0.002331	0.0163305	8.86806
ENSG00000144354	CDCA7	34.0978	-5.47217	0.889875	1.095e-11	3.93745e-10	-5.90366	0.0011655	0.0112276	9.40479
ENSG00000225329	LHFPL3-AS2	85.9426	-5.47091	0.468309	2.88061e-33	1.13564e-30	-5.56837	0.0011655	0.0112276	29.9448
ENSG00000124713	GNMT	148.192	-5.44386	0.617571	2.15726e-20	2.68827e-18	-5.73088	0.0011655	0.0112276	17.5705
ENSG00000167757	KLK11	50.6574	-5.42825	0.671727	1.15094e-17	9.94258e-16	-5.71546	0.0011655	0.0112276	15.0025
ENSG00000216921	AC131097.2	10.7856	-5.41597	1.0319	1.9329e-09	4.50656e-08	-7.18883	0.00259104	0.0180366	7.34615
ENSG00000232091	PNLIPP1	10.4249	-5.3441	1.02247	2.39435e-09	5.45344e-08	-6.6184	0.00298142	0.0205447	7.26333
ENSG00000138079	SLC3A1	105.576	-5.33345	0.460814	1.29024e-32	4.90813e-30	-5.47356	0.0011655	0.0112276	29.3091
ENSG00000146755	TRIM50	33.5831	-5.28474	0.926587	2.01768e-10	5.60888e-09	-5.92643	0.00336134	0.0223591	8.25112
ENSG00000228536	AL513283.1	9.4061	-5.27078	0.981391	1.25945e-09	3.00425e-08	-6.52583	0.00298142	0.0205447	7.52226
ENSG00000171517	LPAR3	38.7602	-5.27062	0.729898	1.12366e-14	6.49716e-13	-5.4958	0.00336134	0.0223591	12.1873
ENSG00000118017	A4GNT	31.4805	-5.26288	1.04985	7.6943e-09	1.55485e-07	-6.08642	0.00336134	0.0223591	6.80831
ENSG00000131771	PPP1R1B	223.697	-5.26213	0.469203	8.87988e-31	2.75061e-28	-5.36885	0.0011655	0.0112276	27.5606
ENSG00000080493	SLC4A4	4023.16	-5.25847	0.623485	8.00683e-19	8.34674e-17	-5.55283	0.0011655	0.0112276	16.0785
ENSG00000248050	AC079061.1	56.578	-5.24672	0.854876	1.65941e-11	5.73861e-10	-5.72768	0.002331	0.0163305	9.24119
ENSG00000242795	AC007849.1	114.831	-5.23504	0.582404	6.36858e-21	8.42012e-19	-5.41954	0.0011655	0.0112276	18.0747
ENSG00000169994	MYO7B	301.606	-5.22641	1.00365	3.09859e-09	6.89094e-08	-5.96827	0.00815851	0.0357157	7.16172
ENSG00000229424	AC007349.1	12.7464	-5.20793	1.01428	4.56795e-09	9.72956e-08	-6.2146	0.00323167	0.0219987	7.01191
ENSG00000181626	ANKRD62	62.0223	-5.19316	0.716442	1.03353e-14	6.04045e-13	-5.56437	0.0011655	0.0112276	12.2189
ENSG00000243955	GSTA1	109.998	-5.17723	0.759869	2.29312e-13	1.07159e-11	-5.55448	0.0011655	0.0112276	10.97
ENSG00000228639	ROCR	39.3397	-5.17227	0.600172	1.88102e-19	2.10238e-17	-5.51801	0.0011655	0.0112276	16.6773
ENSG00000219159	AC011298.1	14.1177	-5.16727	0.904104	2.22036e-10	6.12521e-09	-5.90273	0.00323167	0.0219987	8.21288
ENSG00000134548	SPX	108.855	-5.15364	0.743416	1.04295e-13	5.18675e-12	-5.55974	0.0011655	0.0112276	11.2851
ENSG00000137673	MMP7	205.564	-5.14332	0.925732	5.54811e-10	1.41832e-08	-5.78956	0.00336134	0.0223591	7.84823
ENSG00000160678	S100A1	16.3649	-5.13186	1.03546	1.19079e-08	2.31154e-07	-5.90922	0.00336134	0.0223591	6.6361
ENSG00000102837	OLFM4	706.954	-5.13028	1.5169	3.93309e-06	3.88525e-05	-6.7003	0.00323167	0.0219987	4.41058
ENSG00000168143	FAM83B	51.9813	-5.12424	0.66781	4.70931e-16	3.3046e-14	-5.3712	0.0011655	0.0112276	13.4809
ENSG00000252860	RNU6-570P	61.9894	-5.11464	0.74631	1.90629e-13	9.1245e-12	-5.54769	0.00336134	0.0223591	11.0398
ENSG00000234425	AL138930.1	8.10306	-5.09879	0.941459	1.24581e-09	2.97498e-08	-6.25129	0.00298142	0.0205447	7.52652
ENSG00000204982	PRSS3P4	6.36676	-5.09576	1.00094	6.51603e-09	1.34176e-07	-6.52415	0.00259104	0.0180366	6.87233
ENSG00000277639	AC007906.2	38.4269	-5.08552	0.733906	1.17233e-13	5.75103e-12	-5.34119	0.00336134	0.0223591	11.2403
ENSG00000086696	HSD17B2	132.592	-5.06693	0.824542	2.02827e-11	6.91017e-10	-5.56656	0.0011655	0.0112276	9.16051
ENSG00000104140	RHOV	27.8467	-5.06373	0.743853	2.79937e-13	1.29146e-11	-5.48333	0.00336134	0.0223591	10.8889
ENSG00000187715	KBTBD12	40.4445	-5.05617	0.587392	2.43648e-19	2.66819e-17	-5.23499	0.0011655	0.0112276	16.5738
ENSG00000074410	CA12	470.217	-5.03865	0.717607	6.55939e-14	3.37032e-12	-5.41674	0.0011655	0.0112276	11.4723
ENSG00000243709	LEFTY1	18.5834	-5.02532	0.755135	8.24832e-13	3.52064e-11	-5.37239	0.00336134	0.0223591	10.4534
ENSG00000156413	FUT6	44.2099	-5.01633	0.860515	1.40897e-10	4.04109e-09	-5.51476	0.00336134	0.0223591	8.3935
ENSG00000181092	ADIPOQ	47.4402	-5.00567	1.01962	1.71688e-08	3.18181e-07	-5.7931	0.00509212	0.0265641	6.49733
ENSG00000256340	ABCC6P1	7.75516	-4.98906	0.986081	8.59613e-09	1.7163e-07	-5.54335	0.00298142	0.0205447	6.76541
ENSG00000197415	VEPH1	84.7748	-4.97798	0.518809	3.19041e-23	5.32136e-21	-5.17694	0.0011655	0.0112276	20.274
ENSG00000277083	PRSS3P3	27.0065	-4.94901	0.708192	9.32248e-14	4.67402e-12	-5.28429	0.0011655	0.0112276	11.3303
ENSG00000066405	CLDN18	24.8095	-4.93676	0.97543	9.03358e-09	1.79537e-07	-8.33469	0.002331	0.0163305	6.74585
ENSG00000115361	ACADL	126.256	-4.92596	0.634032	2.9316e-16	2.13308e-14	-5.17974	0.0011655	0.0112276	13.671
ENSG00000105675	ATP4A	65.9103	-4.92069	0.900278	1.18151e-09	2.83392e-08	-5.48105	0.002331	0.0163305	7.54761
ENSG00000249201	AC114291.1	7.08913	-4.91545	0.939836	4.02132e-09	8.69334e-08	-6.05611	0.00298142	0.0205447	7.06081
ENSG00000168631	DPCR1	129.439	-4.8796	1.05232	6.58329e-08	1.05425e-06	-9.78723	0.00815851	0.0357157	5.97706
ENSG00000135480	KRT7	225.246	-4.87159	0.603999	2.96475e-17	2.45361e-15	-5.13344	0.0011655	0.0112276	14.6102
ENSG00000134193	REG4	131	-4.85494	0.514851	1.83059e-22	2.89727e-20	-6.97921	0.0011655	0.0112276	19.538
ENSG00000160200	CBS	46.885	-4.83851	0.910376	2.83614e-09	6.36605e-08	-5.50566	0.00336134	0.0223591	7.19613
ENSG00000116833	NR5A2	1329.35	-4.82818	0.704405	2.73584e-13	1.26485e-11	-5.20046	0.0011655	0.0112276	10.898
ENSG00000237643	AL365226.2	49.7836	-4.82274	0.897359	2.11991e-09	4.90565e-08	-5.49464	0.00473121	0.0247404	7.3093
ENSG00000268416	AC010329.1	30.9239	-4.81885	0.719587	8.04627e-13	3.44797e-11	-5.06481	0.0011655	0.0112276	10.4624
ENSG00000259803	SLC22A31	59.8957	-4.81745	0.678246	4.87299e-14	2.56459e-12	-5.12735	0.0011655	0.0112276	11.591
ENSG00000162366	PDZK1IP1	43.1974	-4.79967	0.578743	4.96993e-18	4.52786e-16	-4.98862	0.0011655	0.0112276	15.3441
ENSG00000009765	IYD	50.4006	-4.74541	0.96968	2.3954e-08	4.27837e-07	-5.40728	0.002331	0.0163305	6.36872
ENSG00000156463	SH3RF2	133.816	-4.73644	0.442222	4.88251e-28	1.21687e-25	-4.84343	0.0011655	0.0112276	24.9148
ENSG00000166415	WDR72	70.964	-4.72816	0.576158	1.11169e-17	9.64188e-16	-4.86831	0.0011655	0.0112276	15.0158
ENSG00000254647	INS	1539.65	-4.72416	0.899579	4.36831e-09	9.34103e-08	-5.3237	0.0011655	0.0112276	7.02961
ENSG00000274373	AC148476.1	9.06047	-4.71082	0.956708	2.14866e-08	3.90196e-07	-5.46462	0.00298142	0.0205447	6.40872
ENSG00000077274	CAPN6	86.1749	-4.70225	0.602168	2.80957e-16	2.0581e-14	-4.95781	0.0011655	0.0112276	13.6865
ENSG00000171234	UGT2B7	36.1882	-4.66464	0.833361	7.52208e-10	1.85601e-08	-5.17147	0.00336134	0.0223591	7.73142
ENSG00000111319	SCNN1A	338.219	-4.66034	0.41566	2.11998e-30	6.21184e-28	-4.77787	0.0011655	0.0112276	27.2068
ENSG00000167676	PLIN4	152.079	-4.65335	0.470851	2.84898e-24	5.32539e-22	-4.82507	0.0011655	0.0112276	21.2736
ENSG00000007062	PROM1	288.359	-4.65303	0.742781	1.55631e-11	5.44282e-10	-5.0595	0.0011655	0.0112276	9.26418
ENSG00000167741	GGT6	88.7228	-4.65044	0.391014	7.82741e-34	3.32788e-31	-4.70479	0.0011655	0.0112276	30.4778
ENSG00000204531	POU5F1	97.2006	-4.6414	0.613358	1.93664e-15	1.27635e-13	-4.92693	0.0011655	0.0112276	12.894
ENSG00000184292	TACSTD2	219.51	-4.63143	0.604629	9.62643e-16	6.64745e-14	-4.87276	0.0011655	0.0112276	13.1773
ENSG00000106927	AMBP	108.753	-4.62523	0.666091	1.82962e-13	8.77693e-12	-4.97644	0.00336134	0.0223591	11.0567
ENSG00000070526	ST6GALNAC1	51.8135	-4.62331	0.981599	6.01658e-08	9.72837e-07	-5.26901	0.002331	0.0163305	6.01196
ENSG00000163347	CLDN1	236.509	-4.62161	0.642106	3.04826e-14	1.64009e-12	-4.90326	0.0011655	0.0112276	11.7851
ENSG00000137960	GIPC2	129.587	-4.61788	0.588202	2.20614e-16	1.6624e-14	-4.81563	0.0011655	0.0112276	13.7793
ENSG00000236333	TRHDE-AS1	247.35	-4.61689	0.549691	2.50734e-18	2.43796e-16	-4.83645	0.0011655	0.0112276	15.613
ENSG00000121380	BCL2L14	33.3187	-4.59926	0.703743	2.92009e-12	1.14434e-10	-4.90317	0.0011655	0.0112276	9.94144
ENSG00000255595	AC007368.1	72.0742	-4.59602	0.643647	4.70345e-14	2.48744e-12	-4.94252	0.0011655	0.0112276	11.6042
ENSG00000178750	STX19	10.496	-4.57993	0.807931	5.46405e-10	1.40209e-08	-5.24412	0.00323167	0.0219987	7.85322
ENSG00000255026	AC136475.3	103.451	-4.57166	0.84052	1.89328e-09	4.4237e-08	-5.04943	0.002331	0.0163305	7.35421
ENSG00000185499	MUC1	756.458	-4.55046	0.518618	1.04904e-19	1.2035e-17	-4.74797	0.0011655	0.0112276	16.9196
ENSG00000283399	AC004381.2	45.8335	-4.54426	0.691971	2.49176e-12	9.85927e-11	-4.87602	0.0011655	0.0112276	10.0062
ENSG00000130957	FBP2	7.30358	-4.51755	0.943159	4.57045e-08	7.57654e-07	-5.39957	0.00323167	0.0219987	6.12053
ENSG00000148346	LCN2	153.866	-4.51312	1.02187	2.19767e-07	3.10905e-06	-5.27406	0.00527816	0.0273843	5.50737
ENSG00000164626	KCNK5	137.354	-4.50206	0.379833	1.48459e-33	6.07365e-31	-4.54305	0.0011655	0.0112276	30.2166
ENSG00000166123	GPT2	2047.02	-4.49879	0.613544	1.27767e-14	7.30968e-13	-4.77381	0.0011655	0.0112276	12.1361
ENSG00000162482	AKR7A3	148.108	-4.49759	0.456804	4.82578e-24	8.64772e-22	-4.67347	0.0011655	0.0112276	21.0631
ENSG00000182580	EPHB3	482.255	-4.48948	0.681339	2.25497e-12	8.98798e-11	-4.8245	0.0011655	0.0112276	10.0463
ENSG00000180535	BHLHA15	1164.59	-4.42916	0.773529	4.43298e-10	1.15808e-08	-4.8671	0.0011655	0.0112276	7.93626
ENSG00000165816	VWA2	79.0795	-4.4196	0.563002	2.65079e-16	1.96167e-14	-4.65835	0.0011655	0.0112276	13.7074
ENSG00000139835	GRTP1	37.8604	-4.40481	0.678966	4.6395e-12	1.76179e-10	-4.67608	0.00336134	0.0223591	9.75405
ENSG00000151364	KCTD14	23.5541	-4.39675	0.588595	4.99864e-15	3.07041e-13	-4.58481	0.00336134	0.0223591	12.5128
ENSG00000152766	ANKRD22	49.3764	-4.39366	0.814962	2.73532e-09	6.17812e-08	-4.801	0.00336134	0.0223591	7.20914
ENSG00000049283	EPN3	50.1351	-4.39212	0.543683	4.36028e-17	3.55429e-15	-4.5362	0.0011655	0.0112276	14.4492
ENSG00000205358	MT1H	50.9456	-4.3856	1.15914	2.28555e-06	2.42454e-05	-5.24328	0.00259104	0.0180366	4.61537
ENSG00000287342		8.65132	-4.37991	0.860464	1.23812e-08	2.38633e-07	-4.82568	0.00336134	0.0223591	6.62227
ENSG00000138772	ANXA3	104.712	-4.36839	0.541257	4.72153e-17	3.82004e-15	-4.54064	0.0011655	0.0112276	14.4179
ENSG00000288015		18.9865	-4.36371	0.643625	6.9398e-13	3.0216e-11	-4.79153	0.00336134	0.0223591	10.5198
ENSG00000070731	ST6GALNAC2	13.4472	-4.33423	0.70274	3.58069e-11	1.15536e-09	-4.41841	0.00336134	0.0223591	8.93728
ENSG00000256802	AC022613.1	47.0287	-4.32965	0.449525	4.52646e-23	7.43539e-21	-4.46553	0.0011655	0.0112276	20.1287
ENSG00000231768	LINC01354	14.4689	-4.32419	0.841191	9.97799e-09	1.96684e-07	-4.95553	0.00323167	0.0219987	6.70623
ENSG00000043039	BARX2	69.7432	-4.30441	0.56982	2.82566e-15	1.82348e-13	-4.5251	0.0011655	0.0112276	12.7391
ENSG00000204528	PSORS1C3	56.9913	-4.30411	0.617273	1.92003e-13	9.17003e-12	-4.58448	0.0011655	0.0112276	11.0376
ENSG00000157613	CREB3L1	1649.5	-4.29841	0.698367	3.94045e-11	1.26019e-09	-4.64912	0.0011655	0.0112276	8.89956
ENSG00000188112	C6orf132	218.069	-4.29353	0.602937	6.81377e-14	3.49274e-12	-4.5335	0.0011655	0.0112276	11.4568
ENSG00000287286		83.3134	-4.28387	0.666281	7.22036e-12	2.67622e-10	-4.59046	0.0011655	0.0112276	9.57248
ENSG00000163121	NEURL3	47.3349	-4.26629	0.684716	2.52154e-11	8.37282e-10	-4.5618	0.0011655	0.0112276	9.07713
ENSG00000214043	LINC02347	19.1347	-4.26588	0.843482	1.52653e-08	2.85836e-07	-4.76974	0.00336134	0.0223591	6.54388
ENSG00000272398	CD24	2751.92	-4.25323	0.600264	8.95342e-14	4.51481e-12	-4.51303	0.0011655	0.0112276	11.3454
ENSG00000267733	AP005264.5	35.6968	-4.23899	0.670283	1.432e-11	5.02428e-10	-4.5222	0.0011655	0.0112276	9.29893
ENSG00000171236	LRG1	75.2145	-4.2294	0.762824	1.32014e-09	3.13523e-08	-4.59649	0.0011655	0.0112276	7.50373
ENSG00000267530	LINC01836	14.6497	-4.2167	0.641365	2.92907e-12	1.14434e-10	-4.46262	0.0011655	0.0112276	9.94144
ENSG00000170323	FABP4	39.5711	-4.20693	0.741745	6.67686e-10	1.67369e-08	-4.56076	0.002331	0.0163305	7.77632
ENSG00000174502	SLC26A9	16.4775	-4.19615	0.556504	3.32452e-15	2.12641e-13	-4.33656	0.0011655	0.0112276	12.6724
ENSG00000102743	SLC25A15	291.889	-4.18543	0.47876	1.82683e-19	2.05239e-17	-4.34779	0.0011655	0.0112276	16.6877
ENSG00000227959	AL451042.2	11.0616	-4.16041	0.673662	3.67513e-11	1.18231e-09	-4.38399	0.0011655	0.0112276	8.92727
ENSG00000249421	ADAMTS19-AS1	11.4452	-4.15294	0.805719	9.9344e-09	1.96182e-07	-4.353	0.00323167	0.0219987	6.70734
ENSG00000007306	CEACAM7	18.7565	-4.14938	0.668646	3.07555e-11	1.00736e-09	-4.42307	0.0011655	0.0112276	8.99682
ENSG00000171124	FUT3	48.8748	-4.14677	0.893742	1.04408e-07	1.59204e-06	-4.70397	0.00336134	0.0223591	5.79804
ENSG00000134258	VTCN1	84.7197	-4.13953	0.537338	9.78201e-16	6.73344e-14	-4.34069	0.0011655	0.0112276	13.1718
ENSG00000088386	SLC15A1	53.9457	-4.12698	0.383694	5.07281e-28	1.24993e-25	-6.13901	0.0011655	0.0112276	24.9031
ENSG00000144908	ALDH1L1	115.094	-4.1205	0.446052	2.14552e-21	3.00138e-19	-4.23759	0.0011655	0.0112276	18.5227
ENSG00000162877	PM20D1	125.002	-4.11868	0.947281	3.46532e-07	4.60408e-06	-4.78528	0.004662	0.0243902	5.33686
ENSG00000170439	METTL7B	20.5532	-4.10928	0.923833	2.33404e-07	3.27566e-06	-4.60539	0.00323167	0.0219987	5.4847
ENSG00000132470	ITGB4	393.401	-4.08924	0.59724	4.99422e-13	2.22818e-11	-4.33235	0.0011655	0.0112276	10.652
ENSG00000108846	ABCC3	659.04	-4.06124	0.576107	1.24098e-13	6.0604e-12	-4.28957	0.0011655	0.0112276	11.2175
ENSG00000189292	ALKAL2	63.4643	-4.06	0.588583	3.5498e-13	1.62384e-11	-4.24475	0.0011655	0.0112276	10.7895
ENSG00000101213	PTK6	34.7231	-4.05077	0.770546	6.10386e-09	1.26409e-07	-4.48713	0.0011655	0.0112276	6.89822
ENSG00000226051	ZNF503-AS1	25.5983	-4.04008	0.497974	3.95149e-17	3.23322e-15	-4.11514	0.0011655	0.0112276	14.4904
ENSG00000164530	PI16	21.0451	-4.01686	0.614027	3.8297e-12	1.46713e-10	-4.24648	0.0011655	0.0112276	9.83353
ENSG00000132854	KANK4	101.033	-3.99999	0.50821	2.77163e-16	2.0372e-14	-4.15008	0.0011655	0.0112276	13.691
ENSG00000156219	ART3	10.3073	-3.97407	0.799399	2.44568e-08	4.36099e-07	-4.50286	0.0011655	0.0112276	6.36041
ENSG00000135917	SLC19A3	81.4162	-3.97118	0.892387	2.37627e-07	3.32632e-06	-4.49935	0.0011655	0.0112276	5.47804
ENSG00000157765	SLC34A2	83.8419	-3.94395	0.800821	3.03709e-08	5.24895e-07	-4.39429	0.0011655	0.0112276	6.27993
ENSG00000224621	AL451042.1	9.77201	-3.94186	0.695327	7.07769e-10	1.76397e-08	-4.22048	0.0011655	0.0112276	7.75351
ENSG00000128510	CPA4	27.2422	-3.93801	0.73949	4.35298e-09	9.32255e-08	-4.24228	0.002331	0.0163305	7.03047
ENSG00000085276	MECOM	639.424	-3.9263	0.396088	3.43698e-24	6.26253e-22	-4.02767	0.0011655	0.0112276	21.2033
ENSG00000196878	LAMB3	157.529	-3.92159	0.665969	2.06611e-10	5.72151e-09	-4.22276	0.0011655	0.0112276	8.24249
ENSG00000150556	LYPD6B	30.5595	-3.9136	0.577696	8.31624e-13	3.54265e-11	-4.09749	0.00336134	0.0223591	10.4507
ENSG00000188338	SLC38A3	66.8319	-3.91295	0.939149	7.22892e-07	8.88072e-06	-4.4892	0.00527816	0.0273843	5.05155
ENSG00000172461	FUT9	124.234	-3.90185	0.935404	7.10888e-07	8.75308e-06	-4.51898	0.002331	0.0163305	5.05784
ENSG00000253944	AC027117.2	12.9506	-3.89139	0.87044	2.19811e-07	3.10905e-06	-4.37259	0.00323167	0.0219987	5.50737
ENSG00000131781	FMO5	198.978	-3.88934	0.505012	1.04519e-15	7.14914e-14	-4.05804	0.0011655	0.0112276	13.1457
ENSG00000187867	PALM3	113.068	-3.87185	0.480643	6.42045e-17	5.1561e-15	-4.03391	0.0011655	0.0112276	14.2877
ENSG00000163817	SLC6A20	108.557	-3.86506	0.594992	5.14781e-12	1.94799e-10	-4.09419	0.0011655	0.0112276	9.71041
ENSG00000171017	LRRC8E	21.5257	-3.86451	0.545168	9.55483e-14	4.77367e-12	-3.95305	0.0011655	0.0112276	11.3211
ENSG00000070193	FGF10	35.5614	-3.85641	0.429121	2.25823e-20	2.79802e-18	-3.89862	0.0011655	0.0112276	17.5531
ENSG00000122025	FLT3	32.3602	-3.83351	0.673864	6.28073e-10	1.58539e-08	-4.04811	0.0011655	0.0112276	7.79986
ENSG00000066468	FGFR2	371.229	-3.82657	0.500227	1.54754e-15	1.0293e-13	-3.98872	0.0011655	0.0112276	12.9875
ENSG00000106541	AGR2	156.317	-3.82351	0.852794	2.08322e-07	2.962e-06	-7.39318	0.0011655	0.0112276	5.52841
ENSG00000129538	RNASE1	2014.09	-3.79832	0.795512	5.95087e-08	9.62983e-07	-4.23788	0.0011655	0.0112276	6.01638
ENSG00000240521	AC092979.1	30.7841	-3.79034	0.759914	2.23587e-08	4.04003e-07	-4.21871	0.002331	0.0163305	6.39362
ENSG00000128965	CHAC1	115.089	-3.78597	0.746522	1.50073e-08	2.82042e-07	-4.1793	0.004662	0.0243902	6.54969
ENSG00000071991	CDH19	35.1943	-3.77085	0.475368	1.69677e-16	1.29546e-14	-3.88713	0.0011655	0.0112276	13.8876
ENSG00000240541	TM4SF1-AS1	11.4692	-3.75923	0.796623	7.57404e-08	1.19265e-06	-4.26524	0.0011655	0.0112276	5.92349
ENSG00000156966	B3GNT7	119.762	-3.74425	0.477978	3.67558e-16	2.62163e-14	-3.88082	0.0011655	0.0112276	13.5814
ENSG00000165140	FBP1	120.092	-3.73598	0.714623	6.89137e-09	1.41501e-07	-4.07305	0.0011655	0.0112276	6.84924
ENSG00000120457	KCNJ5	129.999	-3.73582	0.469581	1.39958e-16	1.07997e-14	-3.87182	0.0011655	0.0112276	13.9666
ENSG00000177133	LINC00982	115.065	-3.71262	0.491142	2.99345e-15	1.92602e-13	-3.89674	0.0011655	0.0112276	12.7153
ENSG00000005187	ACSM3	214.291	-3.70938	0.523232	9.17509e-14	4.61586e-12	-3.89509	0.0011655	0.0112276	11.3357
ENSG00000017483	SLC38A5	211.671	-3.70554	0.527648	1.46077e-13	7.0543e-12	-3.88168	0.0011655	0.0112276	11.1515
ENSG00000196975	ANXA4	1674.18	-3.70116	0.32467	4.17237e-31	1.35029e-28	-3.77124	0.0011655	0.0112276	27.8696
ENSG00000204219	TCEA3	510.616	-3.69267	0.576276	8.61092e-12	3.15389e-10	-3.92457	0.0011655	0.0112276	9.50115
ENSG00000184012	TMPRSS2	439.037	-3.68643	0.501189	1.34684e-14	7.64491e-13	-3.85436	0.0011655	0.0112276	12.1166
ENSG00000230873	STMND1	9.18644	-3.67254	0.683286	3.19941e-09	7.0861e-08	-3.86065	0.0011655	0.0112276	7.14959
ENSG00000012171	SEMA3B	193.283	-3.66896	0.289678	9.4265e-38	5.10987e-35	-3.70993	0.0011655	0.0112276	34.2916
ENSG00000105825	TFPI2	184.359	-3.66574	0.807716	1.62082e-07	2.36981e-06	-4.10893	0.004662	0.0243902	5.62529
ENSG00000266524	GDF10	35.6772	-3.66081	0.717457	1.24709e-08	2.40149e-07	-3.98087	0.0011655	0.0112276	6.61952
ENSG00000150893	FREM2	118.456	-3.66011	0.537393	6.12325e-13	2.69859e-11	-3.862	0.0011655	0.0112276	10.5689
ENSG00000155066	PROM2	123.97	-3.64774	0.467706	4.63638e-16	3.26398e-14	-3.78024	0.0011655	0.0112276	13.4863
ENSG00000153446	C16orf89	62.6521	-3.6471	0.885962	8.73949e-07	1.04349e-05	-4.14983	0.004662	0.0243902	4.98151
ENSG00000124875	CXCL6	13.364	-3.64458	0.917131	1.48165e-06	1.65686e-05	-4.21989	0.00336134	0.0223591	4.78071
ENSG00000169550	MUC15	20.1723	-3.64123	0.829774	3.00685e-07	4.07995e-06	-4.01013	0.00813307	0.0357157	5.38935
ENSG00000140470	ADAMTS17	94.0756	-3.63588	0.475837	1.55914e-15	1.03073e-13	-3.7493	0.0011655	0.0112276	12.9869
ENSG00000125144	MT1G	461.8	-3.63484	1.54782	0.0001506	0.000892934	-5.24139	0.00336134	0.0223591	3.04918
ENSG00000019102	VSIG2	30.5928	-3.63119	0.955125	2.72451e-06	2.81178e-05	-4.20091	0.004662	0.0243902	4.55102
ENSG00000114115	RBP1	413.954	-3.6228	0.641891	7.48462e-10	1.85121e-08	-3.90301	0.0011655	0.0112276	7.73254
ENSG00000197142	ACSL5	311.327	-3.62232	0.946462	2.49448e-06	2.6079e-05	-4.23288	0.00815851	0.0357157	4.58371
ENSG00000161640	SIGLEC11	18.1354	-3.61639	0.835908	3.84215e-07	5.06747e-06	-3.98948	0.002331	0.0163305	5.29521
ENSG00000262454	MIR193BHG	147.031	-3.612	0.675332	3.5701e-09	7.79517e-08	-3.92359	0.002331	0.0163305	7.10817
ENSG00000132744	ACY3	38.9549	-3.59902	0.68547	5.84422e-09	1.21846e-07	-3.93294	0.0011655	0.0112276	6.91419
ENSG00000008394	MGST1	92.8032	-3.58928	0.392828	5.37318e-21	7.14765e-19	-3.66058	0.0011655	0.0112276	18.1458
ENSG00000157551	KCNJ15	271.427	-3.58502	0.812788	2.70522e-07	3.72427e-06	-4.03231	0.0011655	0.0112276	5.42896
ENSG00000053918	KCNQ1	195.677	-3.56662	0.513356	2.28941e-13	1.07159e-11	-3.72705	0.0011655	0.0112276	10.97
ENSG00000188761	BCL2L15	127.433	-3.56646	0.590585	7.6737e-11	2.33692e-09	-3.8118	0.0011655	0.0112276	8.63136
ENSG00000236780	LINC01829	44.2957	-3.55448	0.552738	6.92258e-12	2.57908e-10	-3.7441	0.0011655	0.0112276	9.58854
ENSG00000137819	PAQR5	58.7478	-3.54671	0.522495	6.69108e-13	2.92505e-11	-3.71661	0.0011655	0.0112276	10.5339
ENSG00000117525	F3	832.769	-3.54097	0.549993	6.54068e-12	2.44942e-10	-3.74626	0.0011655	0.0112276	9.61094
ENSG00000179862	CITED4	59.8689	-3.53439	0.495375	6.06293e-14	3.13753e-12	-3.72069	0.0011655	0.0112276	11.5034
ENSG00000205795	CYS1	104.108	-3.52907	0.58617	8.34492e-11	2.51659e-09	-3.73704	0.0011655	0.0112276	8.59919
ENSG00000197301	AC090673.1	47.3075	-3.5277	0.568249	2.71144e-11	8.96221e-10	-3.72566	0.0011655	0.0112276	9.04758
ENSG00000073737	DHRS9	15.9676	-3.52449	0.916163	2.31582e-06	2.45305e-05	-4.00318	0.00815851	0.0357157	4.61029
ENSG00000165929	TC2N	2756.32	-3.52084	0.792211	2.30813e-07	3.2435e-06	-3.95389	0.0011655	0.0112276	5.48899
ENSG00000127418	FGFRL1	364.972	-3.51824	0.552816	1.02619e-11	3.71994e-10	-3.719	0.0011655	0.0112276	9.42946
ENSG00000198774	RASSF9	25.0718	-3.51208	0.396948	6.94257e-20	8.3169e-18	-3.55749	0.0011655	0.0112276	17.08
ENSG00000288605		11.7721	-3.51037	0.953718	4.12068e-06	4.03745e-05	-4.11052	0.00509212	0.0265641	4.39389
ENSG00000268655	AC008687.4	16.6319	-3.49718	0.734058	5.68448e-08	9.2327e-07	-3.94184	0.002331	0.0163305	6.03467
ENSG00000091262	ABCC6	103.799	-3.49515	0.518585	8.90009e-13	3.77653e-11	-3.6451	0.0011655	0.0112276	10.4229
ENSG00000159166	LAD1	185.605	-3.49445	0.703501	2.21372e-08	4.01003e-07	-3.83359	0.0011655	0.0112276	6.39685
ENSG00000142102	PGGHG	892.621	-3.48999	0.684822	1.1861e-08	2.3045e-07	-3.81085	0.002331	0.0163305	6.63742
ENSG00000115112	TFCP2L1	148.273	-3.48648	0.592875	1.82791e-10	5.15403e-09	-3.7079	0.0011655	0.0112276	8.28785
ENSG00000165556	CDX2	49.2553	-3.48517	1.07565	1.68128e-05	0.00013736	-4.25794	0.00527816	0.0273843	3.86214
ENSG00000228203	RNF144A-AS1	26.4855	-3.47243	0.577518	8.39313e-11	2.52761e-09	-3.7013	0.0011655	0.0112276	8.59729
ENSG00000260599	AC011467.1	56.4449	-3.47218	0.596787	2.58454e-10	7.01384e-09	-3.75849	0.0011655	0.0112276	8.15404
ENSG00000151882	CCL28	75.2486	-3.47122	0.726151	5.2161e-08	8.54235e-07	-3.82378	0.0011655	0.0112276	6.06842
ENSG00000261068	AL512274.1	13.8974	-3.46849	0.697757	2.14425e-08	3.89721e-07	-3.58729	0.00336134	0.0223591	6.40925
ENSG00000258551	AC104035.1	14.2541	-3.45507	0.811548	4.8475e-07	6.19989e-06	-3.72142	0.00298142	0.0205447	5.20762
ENSG00000104760	FGL1	407.937	-3.45453	1.16948	3.84847e-05	0.000279834	-4.38739	0.004662	0.0243902	3.5531
ENSG00000259345	AC013652.1	116.109	-3.44817	0.552239	2.04902e-11	6.95289e-10	-3.65296	0.0011655	0.0112276	9.15783
ENSG00000167880	EVPL	95.812	-3.43872	0.508355	7.20691e-13	3.1129e-11	-3.61217	0.0011655	0.0112276	10.5068
ENSG00000268555	AC123912.4	23.2805	-3.42515	0.638943	2.99887e-09	6.68976e-08	-3.74863	0.0011655	0.0112276	7.17459
ENSG00000115221	ITGB6	80.2297	-3.42344	0.65127	5.11166e-09	1.07608e-07	-3.69678	0.0011655	0.0112276	6.96816
ENSG00000257743	MGAM2	301.63	-3.39922	0.670474	1.2744e-08	2.44755e-07	-3.70809	0.0011655	0.0112276	6.61127
ENSG00000104267	CA2	212.391	-3.39791	0.678191	1.70068e-08	3.15988e-07	-3.7116	0.0011655	0.0112276	6.50033
ENSG00000187123	LYPD6	19.9565	-3.39508	0.406364	4.37352e-18	4.0526e-16	-3.46707	0.0011655	0.0112276	15.3923
ENSG00000101306	MYLK2	17.2598	-3.39333	0.817527	7.24741e-07	8.89656e-06	-3.87837	0.002331	0.0163305	5.05078
ENSG00000124159	MATN4	11.4331	-3.3913	0.690227	2.68927e-08	4.72923e-07	-3.70889	0.0011655	0.0112276	6.32521
ENSG00000131037	EPS8L1	113.728	-3.38736	0.454831	5.54574e-15	3.35889e-13	-3.55172	0.0011655	0.0112276	12.4738
ENSG00000168032	ENTPD3	49.5521	-3.38712	0.599716	6.26276e-10	1.5827e-08	-3.71418	0.0011655	0.0112276	7.8006
ENSG00000272502	AC104958.2	9.19764	-3.38123	0.709631	5.32757e-08	8.70517e-07	-3.59616	0.00336134	0.0223591	6.06022
ENSG00000135842	FAM129A	1129.7	-3.37735	0.657666	9.09183e-09	1.80529e-07	-3.67258	0.0011655	0.0112276	6.74345
ENSG00000092621	PHGDH	162.016	-3.36987	0.401939	3.33783e-18	3.21663e-16	-3.46458	0.0011655	0.0112276	15.4926
ENSG00000128294	TPST2	622.67	-3.36966	0.474279	6.50017e-14	3.34782e-12	-3.51772	0.0011655	0.0112276	11.4752
ENSG00000164749	HNF4G	171.034	-3.36957	0.760285	2.28454e-07	3.21243e-06	-3.7569	0.0011655	0.0112276	5.49317
ENSG00000169908	TM4SF1	910.735	-3.3675	0.702073	4.56763e-08	7.57654e-07	-3.70493	0.002331	0.0163305	6.12053
ENSG00000116761	CTH	83.1197	-3.36088	0.566973	1.25548e-10	3.64427e-09	-3.59522	0.0011655	0.0112276	8.43839
ENSG00000178826	TMEM139	31.6762	-3.35922	0.675208	1.96213e-08	3.5941e-07	-3.71106	0.0011655	0.0112276	6.44441
ENSG00000100558	PLEK2	26.5017	-3.34824	0.573054	2.0255e-10	5.62342e-09	-3.5006	0.0011655	0.0112276	8.25
ENSG00000139629	GALNT6	200.261	-3.33489	0.885165	2.99463e-06	3.05997e-05	-3.8664	0.0011655	0.0112276	4.51428
ENSG00000242861	AL591895.1	23.9956	-3.3246	0.556095	9.01929e-11	2.69374e-09	-3.45402	0.0011655	0.0112276	8.56964
ENSG00000259690	AC107980.1	31.764	-3.32042	0.69146	4.32e-08	7.21654e-07	-3.69845	0.0011655	0.0112276	6.14167
ENSG00000261150	EPPK1	136.681	-3.30915	0.421048	2.2024e-16	1.6624e-14	-3.42154	0.0011655	0.0112276	13.7793
ENSG00000287725		45.7907	-3.30719	0.694593	5.16613e-08	8.47331e-07	-3.62031	0.002331	0.0163305	6.07195
ENSG00000060982	BCAT1	842.135	-3.30575	0.703314	6.81884e-08	1.08956e-06	-3.64524	0.0011655	0.0112276	5.96275
ENSG00000248810	LINC02432	86.0558	-3.30307	0.683232	3.67195e-08	6.20084e-07	-3.59629	0.0011655	0.0112276	6.20755
ENSG00000248727	LINC01948	47.2722	-3.30127	0.491368	8.53194e-13	3.62741e-11	-3.42229	0.0011655	0.0112276	10.4404
ENSG00000123560	PLP1	15.606	-3.28618	0.67446	3.03807e-08	5.24895e-07	-3.63733	0.00336134	0.0223591	6.27993
ENSG00000270933	AC010719.1	78.8897	-3.27657	0.752312	3.01167e-07	4.08393e-06	-3.67963	0.0011655	0.0112276	5.38892
ENSG00000254166	CASC19	15.9062	-3.27623	0.672566	3.03165e-08	5.24623e-07	-3.54349	0.0011655	0.0112276	6.28015
ENSG00000147642	SYBU	994.836	-3.27608	0.533067	3.16368e-11	1.0331e-09	-3.47192	0.0011655	0.0112276	8.98586
ENSG00000144749	LRIG1	2057.64	-3.27111	0.487764	8.93895e-13	3.78561e-11	-3.43464	0.0011655	0.0112276	10.4219
ENSG00000015413	DPEP1	381.685	-3.2544	0.673985	3.64551e-08	6.161e-07	-3.56796	0.002331	0.0163305	6.21035
ENSG00000101276	SLC52A3	18.7883	-3.25063	0.527518	2.7849e-11	9.191e-10	-3.39513	0.0011655	0.0112276	9.03664
ENSG00000116981	NT5C1A	25.2681	-3.24984	0.656043	2.00592e-08	3.66732e-07	-3.5203	0.0011655	0.0112276	6.43565
ENSG00000164078	MST1R	83.5258	-3.24392	0.755774	3.85244e-07	5.07797e-06	-3.62519	0.002331	0.0163305	5.29431
ENSG00000142627	EPHA2	285.096	-3.24306	0.597484	1.80871e-09	4.23523e-08	-3.484	0.002331	0.0163305	7.37312
ENSG00000146038	DCDC2	277.775	-3.2426	0.526567	2.82983e-11	9.31096e-10	-3.43319	0.0011655	0.0112276	9.03101
ENSG00000244300	GATA2-AS1	28.9326	-3.23641	0.463773	1.35086e-13	6.58219e-12	-3.37406	0.0011655	0.0112276	11.1816
ENSG00000117013	KCNQ4	26.6904	-3.2302	0.565476	3.77528e-10	9.98286e-09	-3.36347	0.0011655	0.0112276	8.00074
ENSG00000267385	AC011498.4	35.4366	-3.22879	0.869818	3.57822e-06	3.58367e-05	-3.82424	0.00527816	0.0273843	4.44567
ENSG00000116133	DHCR24	187.804	-3.21507	0.555692	2.4541e-10	6.69336e-09	-3.41341	0.0011655	0.0112276	8.17436
ENSG00000166510	CCDC68	92.5504	-3.21243	0.608453	3.81893e-09	8.30551e-08	-3.47029	0.0011655	0.0112276	7.08063
ENSG00000130164	LDLR	1462.37	-3.20842	0.554474	2.42674e-10	6.63543e-09	-3.42061	0.0011655	0.0112276	8.17813
ENSG00000138347	MYPN	12.4545	-3.19998	0.539782	1.06029e-10	3.111e-09	-3.29383	0.0011655	0.0112276	8.5071
ENSG00000236039	AC019117.1	67.0899	-3.19395	0.607315	4.17258e-09	9.01136e-08	-3.45143	0.0011655	0.0112276	7.04521
ENSG00000181541	MAB21L2	33.4563	-3.19304	0.883078	4.9958e-06	4.7804e-05	-3.73274	0.004662	0.0243902	4.32054
ENSG00000126010	GRPR	48.4428	-3.17512	0.868068	4.29668e-06	4.1852e-05	-3.71276	0.004662	0.0243902	4.37828
ENSG00000091409	ITGA6	1053.01	-3.17358	0.435945	1.46587e-14	8.2988e-13	-3.30116	0.0011655	0.0112276	12.081
ENSG00000143412	ANXA9	36.0488	-3.1733	0.56459	5.92734e-10	1.50671e-08	-3.38122	0.002331	0.0163305	7.82197
ENSG00000099139	PCSK5	390.152	-3.17312	0.713971	1.94566e-07	2.79389e-06	-3.52617	0.0011655	0.0112276	5.55379
ENSG00000259433	AC051619.3	9.91819	-3.15821	0.728807	3.0978e-07	4.18242e-06	-3.50255	0.0011655	0.0112276	5.37857
ENSG00000116194	ANGPTL1	68.6594	-3.15694	0.504431	1.37906e-11	4.86213e-10	-3.2988	0.0011655	0.0112276	9.31317
ENSG00000168309	FAM107A	128.857	-3.15635	0.45161	1.12795e-13	5.55848e-12	-3.27862	0.0011655	0.0112276	11.255
ENSG00000281406	BLACAT1	16.2165	-3.15615	0.587435	2.22271e-09	5.08924e-08	-3.36862	0.0011655	0.0112276	7.29335
ENSG00000269964	MEI4	17.6433	-3.1492	0.767862	8.00039e-07	9.68579e-06	-3.54729	0.00527816	0.0273843	5.01387
ENSG00000073792	IGF2BP2	144.936	-3.14681	0.635124	1.834e-08	3.37863e-07	-3.40734	0.0011655	0.0112276	6.47126
ENSG00000149043	SYT8	24.0951	-3.146	0.531275	1.0353e-10	3.0542e-09	-3.29869	0.0011655	0.0112276	8.5151
ENSG00000184232	OAF	254.827	-3.14024	0.43275	1.65452e-14	9.22235e-13	-3.26085	0.0011655	0.0112276	12.0352
ENSG00000173262	SLC2A14	18.6633	-3.12146	0.616038	1.03172e-08	2.02634e-07	-3.35423	0.0011655	0.0112276	6.69329
ENSG00000085552	IGSF9	35.3571	-3.12036	0.694041	1.50164e-07	2.21196e-06	-3.41221	0.0011655	0.0112276	5.65522
ENSG00000260807	AC009041.2	56.0207	-3.11727	0.323635	3.07197e-23	5.16353e-21	-3.15893	0.0011655	0.0112276	20.2871
ENSG00000171522	PTGER4	271.256	-3.1148	0.570997	1.37281e-09	3.25318e-08	-3.3392	0.0011655	0.0112276	7.48769
ENSG00000102554	KLF5	452.356	-3.09168	0.550322	5.48915e-10	1.40687e-08	-3.30562	0.0011655	0.0112276	7.85175
ENSG00000167614	TTYH1	59.8969	-3.08342	0.543855	4.07519e-10	1.06976e-08	-3.29024	0.002331	0.0163305	7.97071
ENSG00000178814	OPLAH	43.9803	-3.08251	0.360665	5.68596e-19	6.01408e-17	-3.11235	0.0011655	0.0112276	16.2208
ENSG00000198435	NRARP	207	-3.06743	0.519578	1.04385e-10	3.07523e-09	-3.25318	0.0011655	0.0112276	8.51212
ENSG00000159388	BTG2	4403.34	-3.06641	0.637481	3.42467e-08	5.84241e-07	-3.35387	0.004662	0.0243902	6.23341
ENSG00000175287	PHYHD1	33.6044	-3.05785	0.478686	5.35671e-12	2.02351e-10	-3.16461	0.0011655	0.0112276	9.69389
ENSG00000128283	CDC42EP1	541.951	-3.05364	0.567823	1.94201e-09	4.52294e-08	-3.27736	0.0011655	0.0112276	7.34458
ENSG00000185070	FLRT2	994.87	-3.05295	0.760832	1.09059e-06	1.26931e-05	-3.4615	0.0011655	0.0112276	4.89643
ENSG00000164379	FOXQ1	96.4741	-3.05006	0.529055	2.27824e-10	6.25303e-09	-3.25705	0.0011655	0.0112276	8.20391
ENSG00000275894	AL021578.1	21.5706	-3.04751	0.753439	9.57354e-07	1.13063e-05	-3.36922	0.002331	0.0163305	4.94668
ENSG00000106018	VIPR2	58.6635	-3.04643	0.558699	1.28906e-09	3.06476e-08	-3.23259	0.0011655	0.0112276	7.5136
ENSG00000175785	PRIMA1	20.0027	-3.03692	0.716543	4.31346e-07	5.61735e-06	-3.35795	0.0011655	0.0112276	5.25047
ENSG00000242173	ARHGDIG	45.2707	-3.03603	0.612282	1.62947e-08	3.03277e-07	-3.31457	0.002331	0.0163305	6.51816
ENSG00000110719	TCIRG1	520.199	-3.03565	0.509013	7.03283e-11	2.15082e-09	-3.2166	0.0011655	0.0112276	8.6674
ENSG00000223923	AC010136.1	8.91731	-3.03497	0.702396	3.03792e-07	4.11181e-06	-3.3957	0.002331	0.0163305	5.38597
ENSG00000103485	QPRT	63.7969	-3.03359	0.501985	4.36669e-11	1.37821e-09	-3.19001	0.0011655	0.0112276	8.86068
ENSG00000167434	CA4	25.2608	-3.01789	0.590107	7.36626e-09	1.49912e-07	-3.23974	0.0011655	0.0112276	6.82416
ENSG00000143217	NECTIN4	31.626	-3.00919	0.651747	8.04468e-08	1.25944e-06	-3.24113	0.0011655	0.0112276	5.89982
ENSG00000140548	ZNF710	722.721	-3.00809	0.711931	4.48312e-07	5.81037e-06	-3.3696	0.0011655	0.0112276	5.2358
ENSG00000118507	AKAP7	143.646	-2.99789	0.38785	3.8253e-16	2.71948e-14	-3.10586	0.0011655	0.0112276	13.5655
ENSG00000176399	DMRTA1	15.8033	-2.99632	0.479921	1.21961e-11	4.33522e-10	-3.16987	0.0011655	0.0112276	9.36299
ENSG00000273796	BX322562.1	7.91489	-2.99364	0.695459	3.17728e-07	4.27907e-06	-3.22896	0.0011655	0.0112276	5.36865
ENSG00000283199	C13orf46	151.249	-2.99062	0.70473	4.10866e-07	5.37972e-06	-3.3307	0.002331	0.0163305	5.26924
ENSG00000164142	FAM160A1	478.802	-2.98508	0.453954	1.43248e-12	5.90502e-11	-3.13395	0.0011655	0.0112276	10.2288
ENSG00000128311	TST	71.1581	-2.9765	0.537854	7.6293e-10	1.87984e-08	-3.19008	0.0011655	0.0112276	7.72588
ENSG00000048540	LMO3	140.622	-2.96003	0.658439	1.34608e-07	2.00323e-06	-3.27091	0.0011655	0.0112276	5.69827
ENSG00000121351	IAPP	62.0462	-2.95079	0.822397	5.27347e-06	5.00195e-05	-3.4501	0.00815851	0.0357157	4.30086
ENSG00000259370	AC103740.1	22.3615	-2.94354	0.855096	8.83784e-06	7.87632e-05	-3.43559	0.002331	0.0163305	4.10368
ENSG00000176920	FUT2	48.354	-2.93649	0.75415	1.66135e-06	1.82765e-05	-3.32902	0.002331	0.0163305	4.73811
ENSG00000112312	GMNN	117.365	-2.93354	0.407816	1.87847e-14	1.04171e-12	-3.046	0.0011655	0.0112276	11.9823
ENSG00000106538	RARRES2	517.453	-2.92823	0.674792	2.62565e-07	3.63086e-06	-3.25456	0.0011655	0.0112276	5.43999
ENSG00000223823	LINC01342	21.725	-2.92671	0.693858	4.41654e-07	5.74124e-06	-3.32764	0.00336134	0.0223591	5.24099
ENSG00000108405	P2RX1	156.799	-2.9241	0.719771	8.41754e-07	1.01062e-05	-3.28327	0.0011655	0.0112276	4.99541
ENSG00000143819	EPHX1	385.682	-2.91816	0.460814	6.21542e-12	2.33974e-10	-3.06838	0.0011655	0.0112276	9.63083
ENSG00000156510	HKDC1	102.247	-2.91464	0.966988	3.63666e-05	0.000266128	-3.58457	0.002331	0.0163305	3.57491
ENSG00000077522	ACTN2	51.1321	-2.91158	0.731569	1.16947e-06	1.34881e-05	-3.27288	0.004662	0.0243902	4.87005
ENSG00000228262	LINC01320	58.3617	-2.90529	0.874994	1.34146e-05	0.000113377	-3.45028	0.002331	0.0163305	3.94547
ENSG00000069702	TGFBR3	316.647	-2.90352	0.507525	2.43912e-10	6.66088e-09	-3.08404	0.0011655	0.0112276	8.17647
ENSG00000142149	HUNK	119.318	-2.90217	0.488824	6.89649e-11	2.1121e-09	-3.06599	0.0011655	0.0112276	8.67529
ENSG00000182264	IZUMO1	25.1561	-2.89925	0.564396	5.81379e-09	1.2155e-07	-3.18225	0.0011655	0.0112276	6.91524
ENSG00000197753	LHFPL5	267.586	-2.89089	0.638823	1.11978e-07	1.69911e-06	-3.19093	0.0011655	0.0112276	5.76978
ENSG00000112414	ADGRG6	191.842	-2.8868	0.725566	1.16314e-06	1.34294e-05	-3.26009	0.002331	0.0163305	4.87194
ENSG00000116771	AGMAT	19.4149	-2.88598	0.954102	3.53195e-05	0.000259516	-3.5042	0.002331	0.0163305	3.58584
ENSG00000249007	AL691482.3	64.2782	-2.88533	0.566255	7.09084e-09	1.45048e-07	-3.13188	0.0011655	0.0112276	6.83849
ENSG00000168004	HRASLS5	25.692	-2.8852	0.765948	2.6689e-06	2.76889e-05	-3.25574	0.004662	0.0243902	4.55769
ENSG00000198203	SULT1C2	73.9224	-2.88275	0.737239	1.52642e-06	1.70166e-05	-4.98869	0.0011655	0.0112276	4.76913
ENSG00000005001	PRSS22	58.2965	-2.88197	0.690977	5.26105e-07	6.69456e-06	-3.24284	0.002331	0.0163305	5.17428
ENSG00000100116	GCAT	76.5999	-2.87766	0.544733	2.6528e-09	6.00424e-08	-3.09698	0.0011655	0.0112276	7.22154
ENSG00000137878	GCOM1	59.6269	-2.8763	0.918824	2.52293e-05	0.000194887	-3.48535	0.0011655	0.0112276	3.71022
ENSG00000145703	IQGAP2	612.573	-2.87573	0.467958	1.88441e-11	6.44474e-10	-3.03147	0.0011655	0.0112276	9.19079
ENSG00000253671	AC027117.1	112.049	-2.87526	0.696854	6.32592e-07	7.90674e-06	-3.238	0.0011655	0.0112276	5.102
ENSG00000271425	NBPF10	38.1506	-2.86446	0.438993	1.65797e-12	6.80865e-11	-2.98041	0.0011655	0.0112276	10.1669
ENSG00000125398	SOX9	424.361	-2.86394	0.442571	2.35476e-12	9.35131e-11	-3.00813	0.0011655	0.0112276	10.0291
ENSG00000155629	PIK3AP1	260.229	-2.86277	0.54356	2.84133e-09	6.3711e-08	-3.07114	0.0011655	0.0112276	7.19579
ENSG00000189058	APOD	175.04	-2.85618	0.676924	4.22479e-07	5.51528e-06	-3.18801	0.0011655	0.0112276	5.25843
ENSG00000131981	LGALS3	290.445	-2.85373	0.747646	2.17903e-06	2.31949e-05	-3.25615	0.002331	0.0163305	4.63461
ENSG00000138434	SSFA2	2085.72	-2.85369	0.289348	1.94046e-24	3.79054e-22	-2.91469	0.0011655	0.0112276	21.4213
ENSG00000282221	AC119427.1	12.6737	-2.85246	0.522341	9.8556e-10	2.37972e-08	-2.96951	0.0011655	0.0112276	7.62347
ENSG00000163701	IL17RE	66.4752	-2.84872	0.594961	3.16013e-08	5.44683e-07	-3.08348	0.0011655	0.0112276	6.26386
ENSG00000263155	MYZAP	16.6356	-2.84757	0.726041	1.43718e-06	1.61213e-05	-3.17922	0.00336134	0.0223591	4.7926
ENSG00000187134	AKR1C1	89.3071	-2.83362	0.389276	8.46467e-15	5.01474e-13	-2.93236	0.0011655	0.0112276	12.2998
ENSG00000254872	AC139749.1	24.5717	-2.83127	0.93375	3.47826e-05	0.000256283	-6.71807	0.002331	0.0163305	3.59128
ENSG00000165655	ZNF503	249.526	-2.83109	0.506962	4.83818e-10	1.25486e-08	-3.02105	0.0011655	0.0112276	7.90141
ENSG00000141934	PLPP2	96.8983	-2.82569	0.649893	2.37549e-07	3.32632e-06	-3.14388	0.0011655	0.0112276	5.47804
ENSG00000273691	AC087284.1	131.801	-2.82394	0.654259	2.72793e-07	3.7484e-06	-3.13953	0.002331	0.0163305	5.42615
ENSG00000116741	RGS2	1279.4	-2.82177	0.74338	2.34258e-06	2.47776e-05	-3.22869	0.004662	0.0243902	4.60594
ENSG00000105289	TJP3	119.373	-2.81704	0.720643	1.49708e-06	1.67239e-05	-3.19938	0.0011655	0.0112276	4.77666
ENSG00000102934	PLLP	62.2975	-2.8118	0.432073	1.71233e-12	6.99219e-11	-2.96524	0.0011655	0.0112276	10.1554
ENSG00000163399	ATP1A1	4156.71	-2.80904	0.243397	2.56987e-32	9.28709e-30	-2.85207	0.0011655	0.0112276	29.0321
ENSG00000170190	SLC16A5	54.8301	-2.80476	0.498892	3.79159e-10	1.00016e-08	-2.98002	0.0011655	0.0112276	7.99993
ENSG00000112175	BMP5	14.7793	-2.80158	0.853018	1.51503e-05	0.000125767	-3.27919	0.004662	0.0243902	3.90043
ENSG00000095585	BLNK	93.801	-2.79672	0.739945	2.47771e-06	2.59412e-05	-3.18189	0.0011655	0.0112276	4.58601
ENSG00000177354	C10orf71	11.4493	-2.79577	0.61323	8.96425e-08	1.3851e-06	-2.96129	0.0011655	0.0112276	5.85852
ENSG00000149150	SLC43A1	244.73	-2.79047	0.380578	5.31443e-15	3.24599e-13	-2.90029	0.0011655	0.0112276	12.4887
ENSG00000167191	GPRC5B	193.472	-2.78562	0.320621	9.49616e-20	1.11184e-17	-2.85904	0.0011655	0.0112276	16.954
ENSG00000152804	HHEX	75.4431	-2.78486	0.649608	3.03319e-07	4.10797e-06	-3.07372	0.0011655	0.0112276	5.38637
ENSG00000130147	SH3BP4	685.264	-2.77731	0.464179	4.41602e-11	1.38772e-09	-2.93697	0.0011655	0.0112276	8.8577
ENSG00000110148	CCKBR	138.866	-2.77532	1.0809	0.000142302	0.000850478	-3.63055	0.00815851	0.0357157	3.07034
ENSG00000165912	PACSIN3	51.8868	-2.77367	0.460679	3.50054e-11	1.13287e-09	-2.88702	0.0011655	0.0112276	8.94582
ENSG00000170421	KRT8	2486.31	-2.77119	0.319103	9.53753e-20	1.11184e-17	-2.84725	0.0011655	0.0112276	16.954
ENSG00000162069	BICDL2	453.299	-2.74656	0.381603	1.3191e-14	7.50707e-13	-2.85578	0.0011655	0.0112276	12.1245
ENSG00000284713	AP003071.5	24.5295	-2.74619	0.693481	1.18889e-06	1.3683e-05	-3.05374	0.004662	0.0243902	4.86382
ENSG00000240583	AQP1	655.518	-2.74241	0.664622	5.94004e-07	7.47088e-06	-3.07435	0.002331	0.0163305	5.12663
ENSG00000197261	C6orf141	45.7702	-2.742	0.672846	7.36654e-07	9.01403e-06	-3.06843	0.002331	0.0163305	5.04508
ENSG00000111057	KRT18	1144.08	-2.74099	0.327866	1.44618e-18	1.45849e-16	-2.82146	0.0011655	0.0112276	15.8361
ENSG00000185518	SV2B	88.3776	-2.72342	0.629814	2.49155e-07	3.46401e-06	-3.02818	0.004662	0.0243902	5.46042
ENSG00000169129	AFAP1L2	143.088	-2.71368	0.352463	2.87713e-16	2.1005e-14	-2.81344	0.0011655	0.0112276	13.6777
ENSG00000117834	SLC5A9	19.4207	-2.71361	0.634596	3.06637e-07	4.14514e-06	-4.66002	0.0011655	0.0112276	5.38246
ENSG00000268830	BNIP3P32	7.66749	-2.7114	0.694741	1.48429e-06	1.65896e-05	-3.27403	0.0011655	0.0112276	4.78016
ENSG00000130600	H19	103.039	-2.71111	0.7064	1.92587e-06	2.07548e-05	-3.08715	0.0011655	0.0112276	4.68288
ENSG00000106123	EPHB6	105.923	-2.70836	0.531594	6.00528e-09	1.24545e-07	-2.92181	0.0011655	0.0112276	6.90468
ENSG00000163072	NOSTRIN	158.481	-2.70724	0.367643	3.63487e-15	2.29781e-13	-2.8078	0.0011655	0.0112276	12.6387
ENSG00000173890	GPR160	63.385	-2.69632	0.48635	5.20358e-10	1.33843e-08	-2.84864	0.0011655	0.0112276	7.87341
ENSG00000154274	C4orf19	247.279	-2.69085	0.663056	7.76027e-07	9.44784e-06	-3.02731	0.0011655	0.0112276	5.02467
ENSG00000116990	MYCL	74.9994	-2.69071	0.464279	1.21363e-10	3.52749e-09	-2.85897	0.0011655	0.0112276	8.45253
ENSG00000118515	SGK1	1645.83	-2.68265	0.758971	6.17039e-06	5.74463e-05	-3.12121	0.004662	0.0243902	4.24074
ENSG00000196187	TMEM63A	600.156	-2.6825	0.522894	4.88205e-09	1.03276e-07	-2.89198	0.0011655	0.0112276	6.986
ENSG00000107736	CDH23	269.084	-2.67848	0.636741	4.09359e-07	5.3697e-06	-2.98739	0.004662	0.0243902	5.27005
ENSG00000146013	GFRA3	9.36815	-2.67821	0.737012	4.24321e-06	4.13694e-05	-3.07742	0.00336134	0.0223591	4.38332
ENSG00000187699	C2orf88	54.5309	-2.67384	0.462744	1.31707e-10	3.81283e-09	-2.82522	0.0011655	0.0112276	8.41875
ENSG00000224769	MUC20P1	11.1363	-2.67066	0.831254	1.95035e-05	0.00015582	-3.18008	0.00323167	0.0219987	3.80738
ENSG00000162522	KIAA1522	646.212	-2.66641	0.369213	9.65204e-15	5.65636e-13	-2.77335	0.0011655	0.0112276	12.2475
ENSG00000140416	TPM1	4828.24	-2.66448	0.660724	8.56669e-07	1.02455e-05	-3.00286	0.004662	0.0243902	4.98947
ENSG00000205213	LGR4	494.91	-2.66264	0.402875	6.9919e-13	3.03818e-11	-2.7906	0.0011655	0.0112276	10.5174
ENSG00000198417	MT1F	113.788	-2.65961	0.695988	2.0341e-06	2.17697e-05	-3.02104	0.0011655	0.0112276	4.66215
ENSG00000254285	KRT8P3	27.8339	-2.65899	0.553666	2.54018e-08	4.48889e-07	-2.85854	0.0011655	0.0112276	6.34786
ENSG00000205890	AC108134.1	17.3158	-2.65152	0.639582	5.27347e-07	6.70643e-06	-2.91683	0.002331	0.0163305	5.17351
ENSG00000182253	SYNM	658.22	-2.64181	0.707935	2.89275e-06	2.96845e-05	-3.02941	0.0011655	0.0112276	4.52747
ENSG00000125872	LRRN4	16.8571	-2.64145	0.574062	6.65937e-08	1.06565e-06	-2.88133	0.0011655	0.0112276	5.97239
ENSG00000235481	UBE2R2-AS1	22.4376	-2.6375	0.729271	4.51467e-06	4.37153e-05	-3.15507	0.002331	0.0163305	4.35937
ENSG00000088926	F11	193.784	-2.63617	0.98633	0.000111021	0.00069055	-3.37358	0.002331	0.0163305	3.1608
ENSG00000142611	PRDM16	188.216	-2.63298	0.442307	4.43063e-11	1.3903e-09	-2.80095	0.0011655	0.0112276	8.85689
ENSG00000173156	RHOD	25.1697	-2.62576	0.528814	1.09504e-08	2.13715e-07	-2.78067	0.0011655	0.0112276	6.67016
ENSG00000141401	IMPA2	425.834	-2.61483	0.695648	2.59029e-06	2.69896e-05	-2.99349	0.0011655	0.0112276	4.5688
ENSG00000100031	GGT1	13.5289	-2.61417	0.544502	2.48529e-08	4.41593e-07	-2.96535	0.0011655	0.0112276	6.35498
ENSG00000181649	PHLDA2	24.3385	-2.58842	0.742733	7.41018e-06	6.7228e-05	-2.94176	0.004662	0.0243902	4.17245
ENSG00000163884	KLF15	235.242	-2.58327	0.587813	1.69929e-07	2.47174e-06	-2.87052	0.002331	0.0163305	5.607
ENSG00000240342	RPS2P5	205.101	-2.58007	0.44334	9.32789e-11	2.78207e-09	-2.73942	0.0011655	0.0112276	8.55563
ENSG00000103942	HOMER2	1222.3	-2.57806	0.488843	2.08122e-09	4.82642e-08	-2.77429	0.0011655	0.0112276	7.31638
ENSG00000265520	MIR548V	15.5988	-2.57457	0.563091	7.39317e-08	1.16755e-06	-2.8419	0.0011655	0.0112276	5.93272
ENSG00000279839	AL512383.1	30.7588	-2.56998	0.48114	1.42936e-09	3.37612e-08	-2.74744	0.0011655	0.0112276	7.47158
ENSG00000101057	MYBL2	26.5843	-2.55859	0.529389	2.05151e-08	3.74119e-07	-2.75401	0.0011655	0.0112276	6.42699
ENSG00000282933	RHOXF1P3	11.2684	-2.55521	0.829844	3.1384e-05	0.000234979	-3.10683	0.00815851	0.0357157	3.62897
ENSG00000137709	POU2F3	8.6801	-2.5517	0.684804	2.93447e-06	3.00558e-05	-2.80668	0.002331	0.0163305	4.52207
ENSG00000214456	PLIN5	140.807	-2.55127	1.13214	0.000377532	0.0019412	-3.54386	0.004662	0.0243902	2.71193
ENSG00000129451	KLK10	13.1259	-2.54203	0.748392	1.0308e-05	9.02696e-05	-2.9364	0.004662	0.0243902	4.04446
ENSG00000182175	RGMA	81.4271	-2.54117	0.63564	9.64749e-07	1.13874e-05	-2.84025	0.002331	0.0163305	4.94358
ENSG00000197360	ZNF98	16.8921	-2.53601	0.682413	3.05156e-06	3.11081e-05	-3.01934	0.002331	0.0163305	4.50713
ENSG00000060138	YBX3	1496.27	-2.53413	0.681439	3.02085e-06	3.0824e-05	-2.90806	0.002331	0.0163305	4.51111
ENSG00000172818	OVOL1	32.2136	-2.53305	0.595014	3.12002e-07	4.20717e-06	-4.13763	0.002331	0.0163305	5.37601
ENSG00000241484	ARHGAP8	52.871	-2.52053	0.425848	4.86042e-11	1.51856e-09	-2.64758	0.0011655	0.0112276	8.81857
ENSG00000197181	PIWIL2	36.7335	-2.514	0.4863	3.49745e-09	7.6524e-08	-2.65997	0.0011655	0.0112276	7.1162
ENSG00000127249	ATP13A4	135.126	-2.50797	0.585353	2.74379e-07	3.76541e-06	-2.79596	0.0011655	0.0112276	5.42419
ENSG00000228033	AC010967.1	20.7796	-2.50503	0.873083	6.36192e-05	0.000429871	-3.10244	0.00815851	0.0357157	3.36666
ENSG00000116983	HPCAL4	16.7712	-2.49842	0.649015	1.783e-06	1.94569e-05	-2.83803	0.002331	0.0163305	4.71093
ENSG00000115255	REEP6	68.7806	-2.49759	0.583697	2.80883e-07	3.84251e-06	-2.77092	0.002331	0.0163305	5.41538
ENSG00000159200	RCAN1	617.591	-2.49197	0.512384	1.70686e-08	3.16865e-07	-2.71121	0.002331	0.0163305	6.49913
ENSG00000124225	PMEPA1	565.015	-2.49094	0.508621	1.4356e-08	2.71861e-07	-2.7075	0.002331	0.0163305	6.56565
ENSG00000164976	MYORG	144.231	-2.48482	0.340628	4.34758e-15	2.70887e-13	-2.58384	0.0011655	0.0112276	12.5672
ENSG00000173218	VANGL1	77.7334	-2.47237	0.410601	2.49401e-11	8.2941e-10	-2.5885	0.0011655	0.0112276	9.08123
ENSG00000163739	CXCL1	58.7153	-2.47233	0.989881	0.000200913	0.00113893	-3.22862	0.0011655	0.0112276	2.9435
ENSG00000145536	ADAMTS16	43.8552	-2.46892	0.605842	6.88773e-07	8.50494e-06	-2.77942	0.004662	0.0243902	5.07033
ENSG00000234899	SOX9-AS1	48.2913	-2.46071	0.545295	9.46481e-08	1.45241e-06	-2.73554	0.0011655	0.0112276	5.83791
ENSG00000172346	CSDC2	79.756	-2.45883	0.717447	9.34512e-06	8.28415e-05	-2.87945	0.002331	0.0163305	4.08175
ENSG00000144847	IGSF11	33.2032	-2.45529	0.620371	1.13753e-06	1.31962e-05	-2.75941	0.002331	0.0163305	4.87955
ENSG00000182472	CAPN12	103.615	-2.45236	0.627728	1.40949e-06	1.5827e-05	-2.77743	0.0011655	0.0112276	4.8006
ENSG00000273610	RN7SL386P	24.1825	-2.45063	0.547988	1.14474e-07	1.73213e-06	-2.69051	0.002331	0.0163305	5.76142
ENSG00000273136	NBPF26	55.7683	-2.44786	0.536369	7.39851e-08	1.16755e-06	-2.69234	0.002331	0.0163305	5.93272
ENSG00000235947	EGOT	14.6614	-2.44362	0.822875	4.69848e-05	0.000332497	-3.03045	0.00815851	0.0357157	3.47821
ENSG00000187840	EIF4EBP1	125.828	-2.43652	0.366222	3.99239e-13	1.80725e-11	-2.54679	0.0011655	0.0112276	10.743
ENSG00000163485	ADORA1	47.4037	-2.43557	0.798064	3.57721e-05	0.000262664	-2.92119	0.002331	0.0163305	3.5806
ENSG00000163435	ELF3	873.871	-2.43495	0.466304	2.54509e-09	5.77854e-08	-2.62591	0.0011655	0.0112276	7.23818
ENSG00000125775	SDCBP2	93.0583	-2.4337	0.718524	1.09136e-05	9.48834e-05	-2.85529	0.002331	0.0163305	4.02281
ENSG00000237065	NANOGP4	18.0242	-2.43352	0.715616	1.03818e-05	9.07695e-05	-2.83924	0.0011655	0.0112276	4.04206
ENSG00000143061	IGSF3	83.6773	-2.42765	0.600756	7.98873e-07	9.67707e-06	-2.73139	0.0011655	0.0112276	5.01426
ENSG00000279753	AC011558.1	6.52966	-2.42531	0.801021	3.8968e-05	0.000282968	-2.7329	0.00509212	0.0265641	3.54826
ENSG00000188738	FSIP2	38.4545	-2.41978	0.560558	2.34865e-07	3.29404e-06	-2.66169	0.0011655	0.0112276	5.48227
ENSG00000128165	ADM2	49.9671	-2.41729	0.497526	1.71249e-08	3.17639e-07	-2.58582	0.0011655	0.0112276	6.49807
ENSG00000138615	CILP	125.217	-2.41005	0.898344	0.000119514	0.000733076	-3.05313	0.00815851	0.0357157	3.13485
ENSG00000168079	SCARA5	50.0581	-2.40995	0.784556	3.37776e-05	0.000250478	-2.88128	0.004662	0.0243902	3.60123
ENSG00000157150	TIMP4	7.73933	-2.40235	0.648746	3.26262e-06	3.30423e-05	-2.60617	0.00336134	0.0223591	4.48093
ENSG00000197905	TEAD4	83.9082	-2.40179	0.56605	3.28309e-07	4.39971e-06	-2.66958	0.0011655	0.0112276	5.35658
ENSG00000253516	HMGB1P41	26.6634	-2.39813	0.565351	3.30208e-07	4.41697e-06	-2.7069	0.0011655	0.0112276	5.35488
ENSG00000227097	RPS28P7	29.9763	-2.39107	0.439014	7.21984e-10	1.79726e-08	-2.58638	0.0011655	0.0112276	7.74539
ENSG00000198624	CCDC69	259.505	-2.38351	0.525497	8.4239e-08	1.31124e-06	-2.62018	0.0011655	0.0112276	5.88232
ENSG00000255872	AL138752.2	15.491	-2.3814	0.582426	6.52662e-07	8.10985e-06	-2.7852	0.0011655	0.0112276	5.09099
ENSG00000128309	MPST	155.252	-2.37917	0.340532	3.73613e-14	2.00026e-12	-2.49025	0.0011655	0.0112276	11.6989
ENSG00000132329	RAMP1	111.702	-2.37792	0.509686	4.48722e-08	7.4646e-07	-2.5949	0.0011655	0.0112276	6.12699
ENSG00000110195	FOLR1	10.201	-2.37587	0.855591	9.07293e-05	0.000579465	-2.86038	0.00509212	0.0265641	3.23697
ENSG00000116711	PLA2G4A	35.971	-2.36946	0.458973	3.45551e-09	7.56827e-08	-2.49019	0.0011655	0.0112276	7.121
ENSG00000057294	PKP2	175.379	-2.36546	0.456368	3.08826e-09	6.87502e-08	-2.54412	0.0011655	0.0112276	7.16273
ENSG00000012223	LTF	33.7124	-2.35913	0.624656	2.45125e-06	2.57139e-05	-2.65341	0.002331	0.0163305	4.58983
ENSG00000172164	SNTB1	257.279	-2.3554	0.54869	2.63426e-07	3.63813e-06	-2.62003	0.0011655	0.0112276	5.43912
ENSG00000111962	UST	135.99	-2.35334	0.702517	1.28782e-05	0.00010942	-2.76887	0.004662	0.0243902	3.96091
ENSG00000152894	PTPRK	613.29	-2.35008	0.367816	2.22446e-12	8.89908e-11	-2.47307	0.0011655	0.0112276	10.0507
ENSG00000145779	TNFAIP8	125.623	-2.34911	0.666073	6.62383e-06	6.11484e-05	-2.72425	0.0011655	0.0112276	4.21362
ENSG00000141068	KSR1	1576.54	-2.34649	0.528923	1.35529e-07	2.01417e-06	-2.59819	0.004662	0.0243902	5.6959
ENSG00000269680	AC008760.1	8.29492	-2.34593	0.645125	4.32469e-06	4.20503e-05	-2.89727	0.00336134	0.0223591	4.37623
ENSG00000129422	MTUS1	1753.2	-2.33815	0.465613	7.31769e-09	1.49406e-07	-2.53654	0.0011655	0.0112276	6.82563
ENSG00000279289	AL136164.3	82.0482	-2.33589	0.411684	1.91915e-10	5.38331e-09	-2.47862	0.0011655	0.0112276	8.26895
ENSG00000255031	AP002807.1	28.2281	-2.32853	0.484799	2.26521e-08	4.08284e-07	-2.54588	0.0011655	0.0112276	6.38904
ENSG00000184669	OR7E14P	14.1837	-2.32708	0.943555	0.000240896	0.00133003	-2.96468	0.00509212	0.0265641	2.87614
ENSG00000130595	TNNT3	8.69438	-2.32251	0.531098	1.83184e-07	2.64446e-06	-2.52267	0.0011655	0.0112276	5.57766
ENSG00000112699	GMDS	238.375	-2.32168	0.624273	3.13841e-06	3.19334e-05	-2.66278	0.0011655	0.0112276	4.49575
ENSG00000133019	CHRM3	298.872	-2.31865	0.645808	5.24131e-06	4.97798e-05	-2.68801	0.0011655	0.0112276	4.30295
ENSG00000021355	SERPINB1	621.577	-2.31243	0.237962	3.04685e-24	5.59871e-22	-2.36648	0.0011655	0.0112276	21.2519
ENSG00000213178	RPL22P1	15.194	-2.31088	0.472365	1.44137e-08	2.72717e-07	-2.61025	0.0011655	0.0112276	6.56429
ENSG00000183018	SPNS2	100.611	-2.31043	0.451759	4.48284e-09	9.55767e-08	-2.48635	0.0011655	0.0112276	7.01965
ENSG00000231013	AC013275.1	46.0225	-2.30679	0.765339	4.3287e-05	0.000309562	-2.79275	0.00815851	0.0357157	3.50925
ENSG00000121690	DEPDC7	14.5373	-2.30363	0.864678	0.000134972	0.000813229	-2.86431	0.002331	0.0163305	3.08979
ENSG00000131941	RHPN2	133.148	-2.3026	0.691174	1.41184e-05	0.000118197	-2.72149	0.0011655	0.0112276	3.92739
ENSG00000115339	GALNT3	225.137	-2.30058	0.519631	1.42954e-07	2.11293e-06	-2.54154	0.0011655	0.0112276	5.67512
ENSG00000250786	SNHG18	42.1543	-2.2981	0.492541	4.52816e-08	7.52369e-07	-2.48073	0.002331	0.0163305	6.12357
ENSG00000162817	C1orf115	161.611	-2.29725	0.710941	2.03794e-05	0.000161686	-2.73425	0.0011655	0.0112276	3.79133
ENSG00000272636	DOC2B	79.2501	-2.29662	0.502411	7.19608e-08	1.14142e-06	-2.51111	0.0011655	0.0112276	5.94255
ENSG00000101938	CHRDL1	133.102	-2.29621	0.641051	5.47216e-06	5.16906e-05	-2.64906	0.004662	0.0243902	4.28659
ENSG00000101605	MYOM1	286.856	-2.29512	0.66165	8.47443e-06	7.57736e-05	-2.68057	0.002331	0.0163305	4.12048
ENSG00000235272	FAM103A2P	23.7533	-2.292	0.558335	6.22826e-07	7.80621e-06	-2.55951	0.0011655	0.0112276	5.10756
ENSG00000225178	RPSAP58	24.0556	-2.29127	0.393458	7.86182e-11	2.38084e-09	-2.43989	0.0011655	0.0112276	8.62327
ENSG00000112245	PTP4A1	42.8977	-2.28352	0.77606	5.58768e-05	0.000385648	-2.8129	0.004662	0.0243902	3.41381
ENSG00000183055	FAM133CP	15.8421	-2.28108	0.779731	5.92196e-05	0.000404938	-2.83027	0.002331	0.0163305	3.39261
ENSG00000184454	NCMAP	89.6919	-2.27965	0.41886	7.35355e-10	1.82336e-08	-2.42967	0.0011655	0.0112276	7.73913
ENSG00000174951	FUT1	172.794	-2.27843	0.564342	8.42446e-07	1.01089e-05	-2.5771	0.004662	0.0243902	4.9953
ENSG00000164251	F2RL1	125.829	-2.27583	0.411922	4.59238e-10	1.19683e-08	-2.42544	0.0011655	0.0112276	7.92197
ENSG00000115290	GRB14	54.0723	-2.27296	0.608212	2.98241e-06	3.05251e-05	-2.63156	0.004662	0.0243902	4.51534
ENSG00000172828	CES3	44.5905	-2.2726	0.672433	1.20038e-05	0.000103217	-2.66601	0.004662	0.0243902	3.98625
ENSG00000134627	PIWIL4	60.1391	-2.26852	0.469286	1.96448e-08	3.59458e-07	-2.45733	0.0011655	0.0112276	6.44435
ENSG00000181274	FRAT2	63.1405	-2.26849	0.417423	7.71568e-10	1.89897e-08	-2.42776	0.0011655	0.0112276	7.72148
ENSG00000147862	NFIB	1218.64	-2.26621	0.434357	2.58944e-09	5.8731e-08	-2.44577	0.0011655	0.0112276	7.23113
ENSG00000226015	CCT8P1	18.7208	-2.26152	0.563542	9.4355e-07	1.11676e-05	-2.51945	0.0011655	0.0112276	4.95204
ENSG00000156968	MPV17L	192.295	-2.25686	0.677144	1.44135e-05	0.000120528	-2.67345	0.002331	0.0163305	3.91891
ENSG00000233791	LINC01136	13.0613	-2.25392	0.800933	8.68803e-05	0.000558171	-2.86782	0.00815851	0.0357157	3.25323
ENSG00000196205	EEF1A1P5	197.697	-2.25007	0.308307	3.6952e-15	2.32916e-13	-2.34327	0.0011655	0.0112276	12.6328
ENSG00000233237	LINC00472	442.044	-2.24953	0.375711	2.89973e-11	9.52649e-10	-2.38602	0.0011655	0.0112276	9.02107
ENSG00000039537	C6	321.059	-2.24871	0.877617	0.000191594	0.00109411	-2.9102	0.002331	0.0163305	2.96094
ENSG00000236137	AL445231.1	5.50307	-2.24376	0.718099	3.07532e-05	0.000231229	-2.86876	0.00323167	0.0219987	3.63596
ENSG00000253958	CLDN23	47.0991	-2.24266	0.732482	3.82946e-05	0.000278982	-2.69406	0.004662	0.0243902	3.55442
ENSG00000105852	PON3	16.6374	-2.24023	0.499835	1.13113e-07	1.71393e-06	-2.56985	0.0011655	0.0112276	5.76601
ENSG00000233891	AC007179.2	16.6168	-2.23961	0.477236	4.0489e-08	6.79661e-07	-2.41363	0.0011655	0.0112276	6.16771
ENSG00000141232	TOB1	1273.62	-2.23747	0.520014	2.62382e-07	3.63065e-06	-2.495	0.002331	0.0163305	5.44002
ENSG00000211454	AKR7L	82.5875	-2.23655	0.557021	9.47611e-07	1.12095e-05	-2.53852	0.002331	0.0163305	4.95041
ENSG00000136010	ALDH1L2	485.911	-2.23377	0.410009	7.22782e-10	1.79726e-08	-2.39911	0.0011655	0.0112276	7.74539
ENSG00000230897	RPS18P12	12.3664	-2.23338	0.505966	1.56592e-07	2.29729e-06	-2.43978	0.0011655	0.0112276	5.63878
ENSG00000121316	PLBD1	116.844	-2.22615	0.560868	1.16289e-06	1.34294e-05	-2.50946	0.0011655	0.0112276	4.87194
ENSG00000278493	AC039056.2	9.05528	-2.22391	0.63387	7.59172e-06	6.87026e-05	-2.66731	0.0011655	0.0112276	4.16303
ENSG00000233355	CHRM3-AS2	10.4094	-2.21972	0.554813	1.01868e-06	1.1933e-05	-2.38637	0.0011655	0.0112276	4.92325
ENSG00000158220	ESYT3	22.3765	-2.21485	0.714404	3.41706e-05	0.000252443	-2.6697	0.002331	0.0163305	3.59784
ENSG00000100266	PACSIN2	887.531	-2.21065	0.348163	2.91295e-12	1.14423e-10	-2.3355	0.0011655	0.0112276	9.94149
ENSG00000287569		18.2293	-2.20179	0.629356	8.01231e-06	7.20277e-05	-2.53785	0.002331	0.0163305	4.1425
ENSG00000163235	TGFA	75.0726	-2.196	0.562039	1.54444e-06	1.71999e-05	-2.4892	0.0011655	0.0112276	4.76447
ENSG00000207082	RNU6-171P	28.0039	-2.19469	0.470028	4.67355e-08	7.74153e-07	-2.41226	0.0011655	0.0112276	6.11117
ENSG00000169752	NRG4	107.718	-2.19251	0.829451	0.000156287	0.000920609	-2.81039	0.002331	0.0163305	3.03592
ENSG00000104635	SLC39A14	1233.42	-2.19225	0.423382	3.32797e-09	7.32593e-08	-2.37046	0.0011655	0.0112276	7.13514
ENSG00000189343	RPS2P46	22.9889	-2.18367	0.380783	1.39547e-10	4.013e-09	-2.33381	0.0011655	0.0112276	8.39653
ENSG00000277013	AC008556.1	10.5262	-2.18261	0.715476	4.16139e-05	0.000299077	-2.69032	0.002331	0.0163305	3.52422
ENSG00000127074	RGS13	6.14067	-2.18171	0.606357	5.51951e-06	5.20346e-05	-2.51942	0.002331	0.0163305	4.28371
ENSG00000175147	TMEM51-AS1	265.685	-2.17891	0.54482	1.05516e-06	1.23138e-05	-2.47301	0.0011655	0.0112276	4.90961
ENSG00000101911	PRPS2	291.163	-2.17394	0.745187	6.58217e-05	0.000442409	-2.68062	0.002331	0.0163305	3.35418
ENSG00000133065	SLC41A1	654.411	-2.17376	0.458347	3.2906e-08	5.64926e-07	-2.38626	0.002331	0.0163305	6.24801
ENSG00000226403	AL392089.1	9.6676	-2.16951	0.492739	1.72212e-07	2.50106e-06	-2.54056	0.0011655	0.0112276	5.60188
ENSG00000175344	CHRNA7	23.5626	-2.16159	0.720187	5.01025e-05	0.000350669	-2.64865	0.00815851	0.0357157	3.4551
ENSG00000120341	SEC16B	17.2019	-2.16081	0.568586	2.48132e-06	2.59665e-05	-2.47726	0.004662	0.0243902	4.58559
ENSG00000163636	PSMD6	687.399	-2.15921	0.416678	3.33667e-09	7.33019e-08	-2.33891	0.0011655	0.0112276	7.13488
ENSG00000141441	GAREM1	763.5	-2.15669	0.631829	1.14811e-05	9.92599e-05	-2.53773	0.002331	0.0163305	4.00323
ENSG00000166669	ATF7IP2	99.4152	-2.1546	0.540621	1.14266e-06	1.32282e-05	-2.44081	0.0011655	0.0112276	4.8785
ENSG00000143375	CGN	416.036	-2.15246	0.658254	1.96109e-05	0.000156447	-2.56155	0.0011655	0.0112276	3.80563
ENSG00000236532	LINC01695	15.3362	-2.15205	0.503772	3.20958e-07	4.31721e-06	-2.39535	0.002331	0.0163305	5.3648
ENSG00000100219	XBP1	2684.05	-2.14987	0.542731	1.27291e-06	1.45037e-05	-2.43997	0.0011655	0.0112276	4.83852
ENSG00000121039	RDH10	506.721	-2.14761	0.753135	8.36434e-05	0.000540095	-2.66784	0.00815851	0.0357157	3.26753
ENSG00000130598	TNNI2	7.5066	-2.14737	0.751429	8.19884e-05	0.00053099	-2.5489	0.002331	0.0163305	3.27491
ENSG00000236552	RPL13AP5	77.0175	-2.1459	0.352833	1.70311e-11	5.871e-10	-2.28249	0.0011655	0.0112276	9.23129
ENSG00000148426	PROSER2	40.7385	-2.14204	0.655576	1.99747e-05	0.000159057	-2.52648	0.002331	0.0163305	3.79845
ENSG00000141736	ERBB2	404.731	-2.12644	0.352988	2.49373e-11	8.2941e-10	-2.2543	0.0011655	0.0112276	9.08123
ENSG00000198488	B3GNT6	7.41722	-2.12574	0.799477	0.000157814	0.000928598	-2.52653	0.00815851	0.0357157	3.03217
ENSG00000185274	GALNT17	53.291	-2.12561	0.590837	5.80072e-06	5.43313e-05	-2.45694	0.0011655	0.0112276	4.26495
ENSG00000214389	RPS3AP26	18.6145	-2.11958	0.358442	4.99181e-11	1.5529e-09	-2.27395	0.0011655	0.0112276	8.80886
ENSG00000162882	HAAO	52.6127	-2.11942	0.561438	2.85834e-06	2.93454e-05	-2.40425	0.002331	0.0163305	4.53246
ENSG00000129474	AJUBA	59.5436	-2.11729	0.552258	2.24537e-06	2.38658e-05	-2.41173	0.0011655	0.0112276	4.62222
ENSG00000124145	SDC4	548.331	-2.11558	0.76843	0.000118392	0.000727841	-2.66127	0.004662	0.0243902	3.13796
ENSG00000000003	TSPAN6	101.005	-2.11352	0.43104	1.53029e-08	2.8614e-07	-2.31368	0.0011655	0.0112276	6.54342
ENSG00000118640	VAMP8	132.551	-2.10997	0.461478	8.09562e-08	1.2665e-06	-2.3211	0.0011655	0.0112276	5.89739
ENSG00000166347	CYB5A	402.709	-2.10891	0.449024	4.39283e-08	7.3269e-07	-2.32093	0.002331	0.0163305	6.13508
ENSG00000254109	RBPMS-AS1	21.51	-2.1072	0.44993	4.70071e-08	7.78056e-07	-2.28532	0.0011655	0.0112276	6.10899
ENSG00000213761	MT1P1	6.50201	-2.10311	0.821746	0.000218913	0.00122736	-2.6484	0.004662	0.0243902	2.91103
ENSG00000213442	RPL18AP3	46.843	-2.10256	0.346899	2.03006e-11	6.91017e-10	-2.248	0.0011655	0.0112276	9.16051
ENSG00000287338		9.52917	-2.09643	0.725003	7.68828e-05	0.000503641	-2.59594	0.00813307	0.0357157	3.29788
ENSG00000100522	GNPNAT1	148.908	-2.09457	0.346269	2.21054e-11	7.41967e-10	-2.22605	0.0011655	0.0112276	9.12962
ENSG00000078401	EDN1	51.1012	-2.09381	0.647423	2.35933e-05	0.000183755	-2.48447	0.0011655	0.0112276	3.73576
ENSG00000169715	MT1E	235.145	-2.09275	0.767398	0.000131476	0.000796806	-2.63938	0.004662	0.0243902	3.09865
ENSG00000125844	RRBP1	4383.23	-2.09046	0.358714	8.70326e-11	2.61013e-09	-2.23068	0.0011655	0.0112276	8.58334
ENSG00000114942	EEF1B2	771.089	-2.08918	0.329594	3.46859e-12	1.33587e-10	-2.20963	0.0011655	0.0112276	9.87424
ENSG00000049759	NEDD4L	2275.59	-2.08472	0.529966	1.52571e-06	1.70166e-05	-2.37238	0.002331	0.0163305	4.76913
ENSG00000103067	ESRP2	317.983	-2.08447	0.664456	3.3652e-05	0.000249633	-2.51807	0.0011655	0.0112276	3.6027
ENSG00000167244	IGF2	51.2944	-2.08394	0.824168	0.000244773	0.00134672	-2.69216	0.004662	0.0243902	2.87072
ENSG00000198515	CNGA1	11.8351	-2.08284	0.519887	1.11974e-06	1.30184e-05	-2.32523	0.002331	0.0163305	4.88544
ENSG00000154930	ACSS1	391.909	-2.08244	0.311824	3.57165e-13	1.6304e-11	-2.1859	0.0011655	0.0112276	10.7877
ENSG00000246223	LINC01550	10.7213	-2.08036	0.461796	1.15741e-07	1.74886e-06	-2.27116	0.0011655	0.0112276	5.75725
ENSG00000176907	TCIM	269.698	-2.0776	0.479833	2.64917e-07	3.65407e-06	-2.31687	0.0011655	0.0112276	5.43722
ENSG00000084207	GSTP1	223.932	-2.0775	0.485149	3.29961e-07	4.41697e-06	-2.31462	0.0011655	0.0112276	5.35488
ENSG00000242299	AC073861.1	38.9557	-2.07645	0.352333	5.93272e-11	1.82467e-09	-2.20894	0.0011655	0.0112276	8.73882
ENSG00000179023	KLHDC7A	27.2599	-2.0739	0.689506	5.32427e-05	0.000369192	-2.58946	0.002331	0.0163305	3.43275
ENSG00000225217	HSPA7	36.4482	-2.06958	0.850314	0.000328788	0.00172911	-2.70352	0.00815851	0.0357157	2.76218
ENSG00000138759	FRAS1	541.411	-2.0677	0.343741	2.82495e-11	9.30902e-10	-2.20202	0.0011655	0.0112276	9.0311
ENSG00000231500	RPS18	1514.21	-2.0664	0.293694	2.92758e-14	1.57907e-12	-2.16428	0.0011655	0.0112276	11.8016
ENSG00000042445	RETSAT	196.852	-2.06555	0.484439	3.63982e-07	4.8182e-06	-2.30489	0.0011655	0.0112276	5.31711
ENSG00000129993	CBFA2T3	124.799	-2.06306	0.546143	3.00188e-06	3.06594e-05	-2.36361	0.002331	0.0163305	4.51344
ENSG00000178752	ERFE	8.78529	-2.06264	0.841297	0.000314246	0.00166637	-2.60984	0.00815851	0.0357157	2.77823
ENSG00000182718	ANXA2	1581.54	-2.06075	0.524634	1.60621e-06	1.77964e-05	-2.34545	0.0011655	0.0112276	4.74967
ENSG00000269887	AL391001.1	47.3062	-2.05954	0.436233	4.117e-08	6.89335e-07	-2.2676	0.0011655	0.0112276	6.16157
ENSG00000256751	PLBD1-AS1	48.7866	-2.05938	0.549689	3.42299e-06	3.44411e-05	-2.38048	0.0011655	0.0112276	4.46292
ENSG00000157315	TMED6	36.8682	-2.05918	0.608183	1.40123e-05	0.000117535	-2.46429	0.00815851	0.0357157	3.92983
ENSG00000229119	AC026403.1	6.24951	-2.05691	0.622432	1.89754e-05	0.00015233	-2.49613	0.0011655	0.0112276	3.81721
ENSG00000075651	PLD1	383.249	-2.05618	0.494657	5.96586e-07	7.499e-06	-2.31189	0.0011655	0.0112276	5.125
ENSG00000068137	PLEKHH3	524.143	-2.05616	0.528282	1.87884e-06	2.03085e-05	-2.34773	0.00815851	0.0357157	4.69232
ENSG00000162241	SLC25A45	210.999	-2.05611	0.336721	1.62074e-11	5.63183e-10	-2.18585	0.0011655	0.0112276	9.24935
ENSG00000284526	AC015802.6	20.7371	-2.05046	0.547935	3.51983e-06	3.53172e-05	-2.30286	0.002331	0.0163305	4.45201
ENSG00000158966	CACHD1	112.635	-2.0499	0.332963	1.18848e-11	4.24914e-10	-2.16974	0.0011655	0.0112276	9.3717
ENSG00000067082	KLF6	2442.98	-2.04878	0.58873	9.92668e-06	8.73186e-05	-2.4007	0.002331	0.0163305	4.05889
ENSG00000273149	AL138963.3	85.8694	-2.04415	0.317028	1.7955e-12	7.31801e-11	-2.1554	0.0011655	0.0112276	10.1356
ENSG00000162244	RPL29	780.704	-2.04346	0.273816	1.26801e-15	8.59199e-14	-2.13083	0.0011655	0.0112276	13.0659
ENSG00000179750	APOBEC3B	7.211	-2.04338	0.577436	7.96675e-06	7.16478e-05	-2.39592	0.004662	0.0243902	4.1448
ENSG00000103089	FA2H	66.0166	-2.04276	0.617024	1.88589e-05	0.000151901	-2.43387	0.0011655	0.0112276	3.81844
ENSG00000280202	AC005831.1	13.1484	-2.03799	0.703256	8.00331e-05	0.000519724	-2.391	0.00815851	0.0357157	3.28423
ENSG00000197182	MIRLET7BHG	502.36	-2.03641	0.542443	3.40939e-06	3.43681e-05	-2.34369	0.002331	0.0163305	4.46384
ENSG00000259498	TPM1-AS	35.5007	-2.03616	0.557322	5.11765e-06	4.88192e-05	-2.34952	0.002331	0.0163305	4.31141
ENSG00000090621	PABPC4	1328.05	-2.03458	0.365587	4.46008e-10	1.16375e-08	-2.18537	0.0011655	0.0112276	7.93414
ENSG00000124570	SERPINB6	1589.84	-2.03317	0.319063	3.01232e-12	1.17264e-10	-2.14998	0.0011655	0.0112276	9.93083
ENSG00000111907	TPD52L1	66.5897	-2.03023	0.338081	3.18109e-11	1.03723e-09	-2.14235	0.0011655	0.0112276	8.98413
ENSG00000232472	EEF1B2P3	40.6776	-2.02123	0.440155	8.20052e-08	1.28107e-06	-2.24067	0.0011655	0.0112276	5.89243
ENSG00000251448	AC063919.1	8.84537	-2.02114	0.673327	5.76021e-05	0.000394874	-2.45834	0.002331	0.0163305	3.40354
ENSG00000175591	P2RY2	17.6397	-2.01805	0.579445	1.01917e-05	8.93599e-05	-2.28507	0.004662	0.0243902	4.04886
ENSG00000170545	SMAGP	39.3121	-2.01526	0.486758	6.77425e-07	8.3887e-06	-2.22741	0.0011655	0.0112276	5.07631
ENSG00000071537	SEL1L	2845.14	-2.01501	0.352479	1.88908e-10	5.30582e-09	-2.15746	0.0011655	0.0112276	8.27525
ENSG00000169344	UMOD	28.0025	-2.01316	0.603054	1.76464e-05	0.000143145	-2.36481	0.004662	0.0243902	3.84422
ENSG00000152580	IGSF10	63.8329	-2.01303	0.491866	8.38107e-07	1.00735e-05	-2.28478	0.0011655	0.0112276	4.99682
ENSG00000130649	CYP2E1	33.3462	-2.00991	0.540164	4.03557e-06	3.97016e-05	-2.31515	0.002331	0.0163305	4.40119
ENSG00000162676	GFI1	47.2959	-2.00548	0.596467	1.63022e-05	0.000133945	-2.34828	0.002331	0.0163305	3.87307
ENSG00000178464	RPL10P16	18.0761	-2.00256	0.519516	2.35394e-06	2.48735e-05	-2.33222	0.0011655	0.0112276	4.60426
ENSG00000197265	GTF2E2	179.485	-2.00095	0.336787	4.96405e-11	1.54649e-09	-2.13036	0.0011655	0.0112276	8.81065
ENSG00000279537	AC020658.7	20.3305	6.57176	0.942958	6.49217e-15	3.91027e-13	7.85961	0.00206716	0.0163305	12.4078
ENSG00000129990	SYT5	577.641	6.4052	0.448553	9.10108e-49	7.89355e-46	6.5368	0.0011655	0.0112276	45.1027
ENSG00000237423	LINC01522	76.5818	6.38435	0.76027	1.39821e-19	1.5873e-17	6.86634	0.00336134	0.0223591	16.7993
ENSG00000132872	SYT4	641.826	6.24788	0.679169	1.47331e-22	2.34895e-20	6.59106	0.0011655	0.0112276	19.6291
ENSG00000187957	DNER	331.387	6.24202	0.951277	2.00647e-13	9.56184e-12	6.89277	0.00815851	0.0357157	11.0195
ENSG00000237767	LINC01370	184.951	6.21577	0.826134	2.21287e-16	1.6624e-14	6.63673	0.0011655	0.0112276	13.7793
ENSG00000100095	SEZ6L	908.629	6.17219	0.581171	1.16492e-28	2.97165e-26	6.41603	0.0011655	0.0112276	25.527
ENSG00000258986	TMEM179	526.528	5.9386	0.593719	1.13015e-25	2.37912e-23	6.18415	0.0011655	0.0112276	22.6236
ENSG00000170561	IRX2	468.16	5.82146	0.527719	2.59953e-30	7.32022e-28	5.98999	0.0011655	0.0112276	27.1355
ENSG00000233756	DSCAM-IT1	29.4761	5.78345	0.991393	4.34915e-11	1.37467e-09	6.45392	0.00298142	0.0205447	8.8618
ENSG00000089199	CHGB	20580.2	5.72146	0.696744	2.36464e-18	2.32002e-16	6.08675	0.0011655	0.0112276	15.6345
ENSG00000186493	C5orf38	101.85	5.71348	0.702094	4.41613e-18	4.07468e-16	5.97092	0.0011655	0.0112276	15.3899
ENSG00000180616	SSTR2	857.388	5.70973	0.732951	7.28e-17	5.78214e-15	6.11688	0.0011655	0.0112276	14.2379
ENSG00000286309		15.7908	5.68651	0.99453	9.99021e-11	2.95522e-09	7.35747	0.00259104	0.0180366	8.52941
ENSG00000145920	CPLX2	1286.72	5.68413	0.419041	8.2847e-44	6.90912e-41	5.80742	0.0011655	0.0112276	40.1606
ENSG00000278704	BX004987.1	15.8943	5.66488	0.986253	8.92089e-11	2.66802e-09	6.36049	0.00259104	0.0180366	8.57381
ENSG00000196132	MYT1	282.407	5.58286	0.438222	5.41329e-39	3.26045e-36	5.709	0.0011655	0.0112276	35.4867
ENSG00000251095	AC097478.1	167.077	5.55825	0.709135	6.50182e-17	5.20218e-15	5.99815	0.0011655	0.0112276	14.2838
ENSG00000167654	ATCAY	168.701	5.53705	0.850707	1.00643e-12	4.22098e-11	6.08754	0.00815851	0.0357157	10.3746
ENSG00000077080	ACTL6B	73.2473	5.52268	0.549704	1.54907e-25	3.16872e-23	5.7149	0.0011655	0.0112276	22.4991
ENSG00000013293	SLC7A14	445.778	5.51963	0.666226	1.83341e-18	1.83198e-16	5.85122	0.0011655	0.0112276	15.7371
ENSG00000277531	PNMA8C	44.1096	5.47889	0.641342	2.20119e-19	2.42276e-17	5.78699	0.00336134	0.0223591	16.6157
ENSG00000139352	ASCL1	61.7032	5.44632	0.527351	9.87734e-27	2.32794e-24	5.75439	0.00336134	0.0223591	23.633
ENSG00000151838	CCDC175	22.985	5.43997	0.805543	2.31068e-13	1.07747e-11	6.09343	0.00323167	0.0219987	10.9676
ENSG00000130643	CALY	287.869	5.42588	0.467874	8.45843e-33	3.27507e-30	5.54721	0.0011655	0.0112276	29.4848
ENSG00000147481	SNTG1	91.2303	5.40901	0.63805	4.33954e-19	4.6813e-17	5.64865	0.0011655	0.0112276	16.3296
ENSG00000128564	VGF	724.116	5.30719	0.573128	4.68316e-22	7.10105e-20	5.54552	0.0011655	0.0112276	19.1487
ENSG00000259663	AC010478.1	505.049	5.2982	0.576626	9.25906e-22	1.33843e-19	5.55299	0.0011655	0.0112276	18.8734
ENSG00000131951	LRRC9	42.0244	5.2549	1.05232	8.53008e-09	1.70468e-07	6.0125	0.00509212	0.0265641	6.76836
ENSG00000116254	CHD5	341.185	5.19995	0.537351	1.03845e-23	1.81587e-21	5.41255	0.0011655	0.0112276	20.7409
ENSG00000165164	CFAP47	85.1363	5.16975	0.868932	5.72455e-11	1.76565e-09	5.69148	0.004662	0.0243902	8.75309
ENSG00000159409	CELF3	683.072	5.15381	0.453927	2.17813e-31	7.26592e-29	5.30275	0.0011655	0.0112276	28.1387
ENSG00000279146	AC063926.2	71.5343	5.05351	0.652865	3.08944e-16	2.23295e-14	5.50223	0.00323167	0.0219987	13.6511
ENSG00000171587	DSCAM	214.761	5.0458	0.528208	4.3603e-23	7.21712e-21	5.24299	0.0011655	0.0112276	20.1416
ENSG00000285804		30.1874	5.02368	0.832914	4.26579e-11	1.35425e-09	5.71801	0.00298142	0.0205447	8.8683
ENSG00000054356	PTPRN	2049.19	5.01889	0.486416	2.14057e-26	4.83478e-24	5.19246	0.0011655	0.0112276	23.3156
ENSG00000187902	SHISA7	77.684	5.01768	0.795429	7.86889e-12	2.89679e-10	5.40415	0.004662	0.0243902	9.53808
ENSG00000257680	AC016144.1	23.7004	4.97543	0.744279	7.20202e-13	3.1129e-11	5.32727	0.0011655	0.0112276	10.5068
ENSG00000102466	FGF14	253.702	4.95621	0.385554	3.39563e-39	2.10364e-36	5.06051	0.0011655	0.0112276	35.677
ENSG00000166448	TMEM130	181.491	4.95513	0.535474	8.40277e-22	1.23944e-19	5.17808	0.0011655	0.0112276	18.9068
ENSG00000074317	SNCB	54.6488	4.94397	0.854574	1.97953e-10	5.52343e-09	5.44661	0.00336134	0.0223591	8.25779
ENSG00000102109	PCSK1N	1319.65	4.93884	0.441481	1.97749e-30	5.95528e-28	5.08115	0.0011655	0.0112276	27.2251
ENSG00000078725	BRINP1	74.6018	4.91676	0.807372	3.42301e-11	1.11276e-09	5.37933	0.00527816	0.0273843	8.9536
ENSG00000279685	MAPT-IT1	17.4662	4.90928	0.878567	6.19828e-10	1.57006e-08	5.44251	0.00298142	0.0205447	7.80408
ENSG00000132639	SNAP25	468.977	4.90672	0.361881	3.18169e-43	2.55513e-40	4.99397	0.0011655	0.0112276	39.5926
ENSG00000120645	IQSEC3	370.646	4.88624	0.407312	1.69572e-34	7.66008e-32	5.00905	0.0011655	0.0112276	31.1158
ENSG00000173826	KCNH6	239.712	4.87392	0.671809	1.52246e-14	8.57441e-13	5.21311	0.0011655	0.0112276	12.0668
ENSG00000004848	ARX	252.856	4.86989	0.439991	8.20583e-30	2.25224e-27	5.0011	0.0011655	0.0112276	26.6474
ENSG00000166006	KCNC2	53.3567	4.85699	0.90564	2.17044e-09	4.99062e-08	5.44067	0.0011655	0.0112276	7.30185
ENSG00000104313	EYA1	67.9354	4.8362	0.893262	1.6995e-09	3.99678e-08	5.44189	0.0011655	0.0112276	7.39829
ENSG00000130477	UNC13A	972.58	4.82008	0.362531	1.24523e-41	8.70978e-39	4.90842	0.0011655	0.0112276	38.06
ENSG00000105613	MAST1	94.0724	4.80105	0.490676	6.33819e-24	1.12648e-21	4.86423	0.0011655	0.0112276	20.9483
ENSG00000249695	AC026369.1	18.0547	4.79285	0.873354	1.20247e-09	2.87783e-08	5.44624	0.00298142	0.0205447	7.54093
ENSG00000101210	EEF1A2	534.819	4.77448	0.491296	1.25672e-23	2.17996e-21	4.94847	0.0011655	0.0112276	20.6616
ENSG00000151136	BTBD11	227.691	4.7718	0.698767	3.46997e-13	1.59068e-11	5.13668	0.0011655	0.0112276	10.7984
ENSG00000105696	TMEM59L	95.3063	4.75667	0.715024	1.15772e-12	4.80896e-11	5.14059	0.0011655	0.0112276	10.3179
ENSG00000125851	PCSK2	1228.66	4.75403	0.512512	8.8321e-22	1.28528e-19	4.94687	0.0011655	0.0112276	18.891
ENSG00000105409	ATP1A3	57.6138	4.74909	0.652432	1.47737e-14	8.34217e-13	5.05943	0.0011655	0.0112276	12.0787
ENSG00000230922	AL079301.1	57.3869	4.74581	0.726665	2.60371e-12	1.02461e-10	5.17264	0.00336134	0.0223591	9.98944
ENSG00000108309	RUNDC3A	307.854	4.73695	0.422618	2.01257e-30	5.97788e-28	4.85105	0.0011655	0.0112276	27.2235
ENSG00000260008	AP001527.1	6.35288	4.72578	1.0069	5.95119e-08	9.62983e-07	5.96144	0.00206716	0.0163305	6.01638
ENSG00000100604	CHGA	7686.69	4.7138	0.668027	7.60832e-14	3.87256e-12	5.04616	0.002331	0.0163305	11.412
ENSG00000261624	NDUFB10P2	24.8966	4.71362	0.818868	2.98207e-10	8.01242e-09	5.11503	0.00336134	0.0223591	8.09624
ENSG00000174482	LINGO2	44.7965	4.68645	0.829576	5.55344e-10	1.41832e-08	5.16062	0.002331	0.0163305	7.84823
ENSG00000141837	CACNA1A	2412.08	4.67847	0.483096	1.95609e-23	3.36619e-21	4.8509	0.0011655	0.0112276	20.4729
ENSG00000130226	DPP6	606.112	4.66115	0.386926	1.22152e-34	5.7579e-32	4.75756	0.0011655	0.0112276	31.2397
ENSG00000196090	PTPRT	505.033	4.64077	0.766235	5.5795e-11	1.72582e-09	5.07626	0.004662	0.0243902	8.763
ENSG00000165548	TMEM63C	635.02	4.63959	0.399529	2.18287e-32	8.02223e-30	4.74125	0.0011655	0.0112276	29.0957
ENSG00000060709	RIMBP2	774.595	4.62647	0.429554	2.90034e-28	7.31257e-26	4.76476	0.0011655	0.0112276	25.1359
ENSG00000285892		11.054	4.62008	0.823767	7.358e-10	1.82336e-08	5.27963	0.00259104	0.0180366	7.73913
ENSG00000103034	NDRG4	380.382	4.61145	0.496081	8.60752e-22	1.26106e-19	4.79122	0.0011655	0.0112276	18.8993
ENSG00000256064	AC063926.1	29.3707	4.60728	0.604933	1.37955e-15	9.31866e-14	4.9708	0.0011655	0.0112276	13.0306
ENSG00000007372	PAX6	1388.29	4.60398	0.784393	1.72675e-10	4.90711e-09	5.05818	0.00815851	0.0357157	8.30917
ENSG00000176956	LY6H	84.9846	4.59934	0.820077	7.48748e-10	1.85121e-08	5.10126	0.0011655	0.0112276	7.73254
ENSG00000215218	UBE2QL1	107.447	4.59539	0.495082	9.94565e-22	1.42816e-19	4.78343	0.0011655	0.0112276	18.8452
ENSG00000143469	SYT14	197.858	4.58935	0.521461	7.96972e-20	9.49491e-18	4.7578	0.0011655	0.0112276	17.0225
ENSG00000161149	TUBA3FP	20.7365	4.586	0.725959	1.18952e-11	4.24914e-10	5.16926	0.00323167	0.0219987	9.3717
ENSG00000173838	2010-03-01	40.3807	4.57128	0.626341	1.53791e-14	8.61668e-13	4.83905	0.0011655	0.0112276	12.0647
ENSG00000132563	REEP2	134.088	4.56132	0.447477	1.36367e-25	2.81605e-23	4.73525	0.0011655	0.0112276	22.5504
ENSG00000016082	ISL1	228.074	4.55277	0.544777	3.80467e-18	3.57128e-16	4.78756	0.0011655	0.0112276	15.4472
ENSG00000112232	KHDRBS2	36.3031	4.51739	0.779923	2.87706e-10	7.74948e-09	5.04182	0.0011655	0.0112276	8.11073
ENSG00000063015	SEZ6	88.3261	4.48303	0.427176	6.40964e-27	1.52726e-24	4.63763	0.0011655	0.0112276	23.8161
ENSG00000260230	FRRS1L	300.419	4.47089	0.476627	4.46099e-22	6.86012e-20	4.63789	0.0011655	0.0112276	19.1637
ENSG00000176406	RIMS2	421.711	4.45361	0.426716	1.20756e-26	2.75616e-24	4.58353	0.0011655	0.0112276	23.5597
ENSG00000156959	LHFPL4	117.203	4.44809	0.528682	2.59778e-18	2.51463e-16	4.61087	0.0011655	0.0112276	15.5995
ENSG00000101746	NOL4	238.785	4.43151	0.53993	1.47071e-17	1.25057e-15	4.61471	0.0011655	0.0112276	14.9029
ENSG00000260412	AL353746.1	43.8701	4.42987	0.815202	2.14332e-09	4.93874e-08	4.82275	0.004662	0.0243902	7.30638
ENSG00000133878	DUSP26	69.9429	4.428	0.624707	7.87616e-14	3.9995e-12	4.71488	0.0011655	0.0112276	11.398
ENSG00000139970	RTN1	453.803	4.42225	0.442275	1.1203e-24	2.20832e-22	4.56692	0.0011655	0.0112276	21.6559
ENSG00000120251	GRIA2	175.058	4.42053	0.505998	1.6456e-19	1.85841e-17	4.58367	0.0011655	0.0112276	16.7309
ENSG00000166111	SVOP	137.543	4.42012	0.617916	4.98299e-14	2.61613e-12	4.69877	0.0011655	0.0112276	11.5823
ENSG00000185519	FAM131C	38.9964	4.41328	0.527026	3.7325e-18	3.51877e-16	4.53686	0.0011655	0.0112276	15.4536
ENSG00000250366	TUNAR	158.02	4.39706	0.75529	2.63789e-10	7.14966e-09	4.78377	0.0011655	0.0112276	8.14571
ENSG00000167619	TMEM145	107.914	4.37821	0.418935	1.11361e-26	2.56877e-24	4.43794	0.0011655	0.0112276	23.5903
ENSG00000162552	WNT4	365.924	4.37543	0.512313	9.32938e-19	9.6328e-17	4.57174	0.0011655	0.0112276	16.0162
ENSG00000268089	GABRQ	47.9048	4.36914	0.898504	3.59828e-08	6.10497e-07	4.913	0.004662	0.0243902	6.21432
ENSG00000102003	SYP	649.639	4.36914	0.35467	5.81376e-36	2.865e-33	4.45751	0.0011655	0.0112276	32.5429
ENSG00000260903	XKR7	109.463	4.35673	0.420131	2.64225e-26	5.84611e-24	4.40399	0.0011655	0.0112276	23.2331
ENSG00000145198	VWA5B2	660.425	4.35484	0.618939	1.19709e-13	5.85926e-12	4.63047	0.0011655	0.0112276	11.2322
ENSG00000148798	INA	133.596	4.3496	0.535768	3.24952e-17	2.67906e-15	4.52272	0.0011655	0.0112276	14.572
ENSG00000111674	ENO2	693.114	4.34844	0.365059	8.42177e-34	3.51172e-31	4.45885	0.0011655	0.0112276	30.4545
ENSG00000279726	AC005609.5	11.1527	4.34686	0.740905	2.0967e-10	5.79883e-09	4.50016	0.00298142	0.0205447	8.23666
ENSG00000163462	TRIM46	83.7928	4.34266	0.566778	1.21026e-15	8.22636e-14	4.61227	0.0011655	0.0112276	13.0848
ENSG00000268460	AC006262.1	83.7894	4.3426	0.73049	1.34084e-10	3.87646e-09	4.68681	0.002331	0.0163305	8.41156
ENSG00000157542	KCNJ6	526.86	4.33936	0.521794	6.39948e-18	5.73388e-16	4.53436	0.0011655	0.0112276	15.2416
ENSG00000280406	AC104985.3	9.03282	4.30026	0.880599	3.38512e-08	5.79776e-07	4.96861	0.00298142	0.0205447	6.23674
ENSG00000104112	SCG3	629.842	4.29649	0.505703	1.44283e-18	1.45849e-16	4.47246	0.0011655	0.0112276	15.8361
ENSG00000174871	CNIH2	100.237	4.29251	0.527685	2.95864e-17	2.45361e-15	4.4721	0.0011655	0.0112276	14.6102
ENSG00000262619	LINC00621	11.0437	4.29033	1.00138	4.15426e-07	5.43287e-06	5.4731	0.00259104	0.0180366	5.26497
ENSG00000145087	STXBP5L	185.373	4.28937	0.498771	5.94375e-19	6.25623e-17	4.45466	0.0011655	0.0112276	16.2037
ENSG00000132026	RTBDN	21.7104	4.28925	0.695095	3.59685e-11	1.15885e-09	4.47563	0.0011655	0.0112276	8.93597
ENSG00000109472	CPE	4652.86	4.27969	0.494079	3.49169e-19	3.80453e-17	4.4536	0.0011655	0.0112276	16.4197
ENSG00000056487	PHF21B	103.452	4.27369	0.570789	4.75235e-15	2.93576e-13	4.48687	0.0011655	0.0112276	12.5323
ENSG00000058404	CAMK2B	461.543	4.26763	0.380018	2.47657e-30	7.06573e-28	4.35302	0.0011655	0.0112276	27.1508
ENSG00000279878	AP003108.5	100.824	4.25882	0.529838	6.61511e-17	5.27336e-15	4.43465	0.0011655	0.0112276	14.2779
ENSG00000108947	EFNB3	103.145	4.25207	0.470635	1.29071e-20	1.64626e-18	4.4064	0.0011655	0.0112276	17.7835
ENSG00000053108	FSTL4	180.344	4.22573	0.507664	6.4448e-18	5.75073e-16	4.3643	0.0011655	0.0112276	15.2403
ENSG00000283217	AC068205.1	19.2565	4.21144	1.16042	4.08681e-06	4.01333e-05	4.81836	0.0065559	0.0340054	4.3965
ENSG00000267586	LINC00907	105.646	4.19749	0.724747	3.43628e-10	9.1422e-09	4.61329	0.0011655	0.0112276	8.03895
ENSG00000171450	CDK5R2	52.8107	4.19418	0.457086	3.66654e-21	4.93799e-19	4.28112	0.0011655	0.0112276	18.3064
ENSG00000160460	SPTBN4	568.534	4.18997	0.468917	3.27853e-20	4.03911e-18	4.33851	0.0011655	0.0112276	17.3937
ENSG00000147231	CXorf57	173.088	4.18407	0.449742	1.12982e-21	1.60117e-19	4.32277	0.0011655	0.0112276	18.7956
ENSG00000008300	CELSR3	482.276	4.18182	0.368919	7.92134e-31	2.48925e-28	4.27264	0.0011655	0.0112276	27.6039
ENSG00000256443	AP003559.1	216.371	4.17996	0.460578	9.28116e-21	1.20961e-18	4.30921	0.0011655	0.0112276	17.9174
ENSG00000261678	SCRT1	122.125	4.17437	0.895356	9.41013e-08	1.44504e-06	4.72035	0.00815851	0.0357157	5.84012
ENSG00000107295	SH3GL2	64.0301	4.16076	0.652623	1.07037e-11	3.86814e-10	4.42961	0.0011655	0.0112276	9.4125
ENSG00000155980	KIF5A	309.933	4.15983	0.491528	2.06243e-18	2.042e-16	4.32974	0.0011655	0.0112276	15.6899
ENSG00000178965	ERICH3	102.894	4.14842	0.651127	1.10417e-11	3.96387e-10	4.41128	0.00815851	0.0357157	9.40188
ENSG00000166924	NYAP1	85.1061	4.14049	0.49945	8.90313e-18	7.81565e-16	4.28764	0.0011655	0.0112276	15.107
ENSG00000253726	AC013562.1	35.7021	4.12177	0.675103	5.68039e-11	1.75453e-09	4.45195	0.0011655	0.0112276	8.75584
ENSG00000153132	CLGN	57.4409	4.11202	0.439816	7.58724e-22	1.13204e-19	4.31456	0.0011655	0.0112276	18.9461
ENSG00000224383	PRR29	40.3707	4.09827	0.807436	1.47115e-08	2.77381e-07	4.5801	0.00336134	0.0223591	6.55692
ENSG00000176049	JAKMIP2	173.156	4.08782	0.450948	1.06428e-20	1.36549e-18	4.25214	0.0011655	0.0112276	17.8647
ENSG00000144583	2004-03-01	92.0982	4.08667	0.410744	2.27854e-24	4.37217e-22	4.15644	0.0011655	0.0112276	21.3593
ENSG00000182674	KCNB2	96.8016	4.08582	0.553247	1.10151e-14	6.40323e-13	4.31372	0.0011655	0.0112276	12.1936
ENSG00000260838	AC022893.2	25.2941	4.08393	0.775595	5.8188e-09	1.2155e-07	4.4123	0.00336134	0.0223591	6.91524
ENSG00000124194	GDAP1L1	22.4269	4.05769	0.806328	1.82102e-08	3.35759e-07	4.39302	0.00336134	0.0223591	6.47397
ENSG00000255622	PCDHB17P	12.3094	4.05096	0.752619	3.22844e-09	7.14309e-08	4.43163	0.00336134	0.0223591	7.14611
ENSG00000204653	ASPDH	52.7292	4.04768	0.686652	1.98184e-10	5.52343e-09	4.34544	0.0011655	0.0112276	8.25779
ENSG00000136274	NACAD	242.34	4.0476	0.453357	3.71704e-20	4.55348e-18	4.20091	0.0011655	0.0112276	17.3417
ENSG00000161082	CELF5	126.447	4.02658	0.586603	4.49726e-13	2.02311e-11	4.24443	0.0011655	0.0112276	10.694
ENSG00000173805	HAP1	216.545	4.02647	0.658352	5.42763e-11	1.68125e-09	4.35417	0.004662	0.0243902	8.77437
ENSG00000160716	CHRNB2	83.4027	4.00928	0.444971	1.79285e-20	2.26014e-18	4.11443	0.0011655	0.0112276	17.6459
ENSG00000204866	IGFL2	27.2104	3.99328	0.716666	1.19742e-09	2.86891e-08	4.35528	0.00527816	0.0273843	7.54228
ENSG00000253477	AC012213.1	18.9517	3.99291	0.889322	2.01515e-07	2.88412e-06	4.39868	0.00323167	0.0219987	5.53999
ENSG00000261115	TMEM178B	502.759	3.98728	0.527791	3.17814e-15	2.03881e-13	4.16942	0.0011655	0.0112276	12.6906
ENSG00000018236	CNTN1	738.105	3.97692	0.389503	1.68149e-25	3.40746e-23	4.07937	0.0011655	0.0112276	22.4676
ENSG00000286190		171.16	3.97465	0.450504	9.67981e-20	1.11679e-17	4.14157	0.0011655	0.0112276	16.952
ENSG00000207773	MIR642A	6.97991	3.97239	0.839746	7.27657e-08	1.15335e-06	4.88483	0.00298142	0.0205447	5.93804
ENSG00000158445	KCNB1	285.339	3.96779	0.433735	5.15459e-21	6.89919e-19	4.10957	0.0011655	0.0112276	18.1612
ENSG00000272070	AC005618.1	53.8884	3.95374	0.674286	2.38469e-10	6.52869e-09	4.25188	0.0011655	0.0112276	8.18517
ENSG00000204065	TCEAL5	31.1866	3.95172	0.774067	1.2964e-08	2.47883e-07	4.37784	0.00813307	0.0357157	6.60575
ENSG00000040731	CDH10	41.0603	3.94737	0.641315	4.30951e-11	1.36413e-09	4.15487	0.0011655	0.0112276	8.86514
ENSG00000008056	SYN1	69.8365	3.94013	0.464666	1.91211e-18	1.90185e-16	4.10884	0.0011655	0.0112276	15.7208
ENSG00000065609	SNAP91	91.4438	3.93823	0.437793	2.07359e-20	2.59894e-18	4.04111	0.0011655	0.0112276	17.5852
ENSG00000229797	AC140481.1	11.3984	3.938	0.892599	2.78228e-07	3.81583e-06	4.47651	0.00416285	0.0243902	5.41841
ENSG00000249378	LINC01060	42.9918	3.93595	0.795737	2.75071e-08	4.82163e-07	4.35543	0.002331	0.0163305	6.31681
ENSG00000127585	FBXL16	149.093	3.92463	0.454983	5.45757e-19	5.80081e-17	4.06633	0.0011655	0.0112276	16.2365
ENSG00000240694	PNMA2	393.926	3.92182	0.41691	4.6549e-22	7.10105e-20	4.03025	0.0011655	0.0112276	19.1487
ENSG00000246250	AC087521.2	25.0539	3.91921	0.712424	1.74631e-09	4.09797e-08	4.28167	0.0011655	0.0112276	7.38743
ENSG00000248624	AC022447.2	25.1571	3.91024	0.825521	7.09647e-08	1.1281e-06	4.27405	0.00527816	0.0273843	5.94765
ENSG00000011347	SYT7	1195.71	3.9028	0.374991	2.20395e-26	4.92663e-24	3.99365	0.0011655	0.0112276	23.3075
ENSG00000189212	DPY19L2P1	42.1007	3.89283	0.765691	1.43265e-08	2.71539e-07	4.25814	0.00336134	0.0223591	6.56617
ENSG00000153347	FAM81B	25.4713	3.88894	0.881576	2.79645e-07	3.828e-06	4.40304	0.004662	0.0243902	5.41703
ENSG00000009694	TENM1	221.098	3.87778	0.449227	5.18375e-19	5.56432e-17	4.0313	0.0011655	0.0112276	16.2546
ENSG00000166897	ELFN2	246.53	3.87635	0.736292	5.8906e-09	1.2246e-07	4.24706	0.002331	0.0163305	6.91201
ENSG00000251697	RN7SKP24	13.5333	3.87445	0.829084	9.35958e-08	1.4383e-06	4.10577	0.00323167	0.0219987	5.84215
ENSG00000147488	ST18	421.992	3.86672	0.538255	4.86467e-14	2.56459e-12	4.06294	0.0011655	0.0112276	11.591
ENSG00000171798	KNDC1	214.86	3.8662	0.460024	3.62449e-18	3.44692e-16	3.97362	0.0011655	0.0112276	15.4626
ENSG00000167011	NAT16	45.2244	3.86168	0.492255	3.42747e-16	2.45273e-14	3.91583	0.0011655	0.0112276	13.6103
ENSG00000170091	NSG2	85.9713	3.85509	0.84899	1.64381e-07	2.40018e-06	4.372	0.00815851	0.0357157	5.61976
ENSG00000269091	AC010624.3	31.0996	3.83744	0.569362	1.04106e-12	4.34939e-11	3.99132	0.0011655	0.0112276	10.3616
ENSG00000132932	ATP8A2	322.983	3.82846	0.636428	9.77894e-11	2.89668e-09	4.10567	0.0011655	0.0112276	8.5381
ENSG00000154277	UCHL1	210.365	3.8267	0.462199	1.02773e-17	8.98562e-16	3.9714	0.0011655	0.0112276	15.0465
ENSG00000006071	ABCC8	2457.68	3.82622	0.568132	1.0755e-12	4.48463e-11	4.04825	0.0011655	0.0112276	10.3483
ENSG00000237361	TUSC8	39.3184	3.824	0.541505	1.14809e-13	5.64491e-12	4.06112	0.0011655	0.0112276	11.2483
ENSG00000007402	CACNA2D2	502.598	3.82056	0.55611	4.31496e-13	1.94514e-11	4.03335	0.0011655	0.0112276	10.711
ENSG00000139364	TMEM132B	200.786	3.81736	0.61094	2.41241e-11	8.07228e-10	4.07101	0.002331	0.0163305	9.093
ENSG00000170629	DPY19L2P2	88.6739	3.80317	0.452503	3.59571e-18	3.43461e-16	3.93185	0.0011655	0.0112276	15.4641
ENSG00000197106	SLC6A17	160.519	3.80274	0.591978	8.06343e-12	2.95836e-10	4.02211	0.0011655	0.0112276	9.52895
ENSG00000126583	PRKCG	89.7056	3.79566	0.532131	6.91482e-14	3.53618e-12	3.98706	0.0011655	0.0112276	11.4515
ENSG00000089101	CFAP61	56.5814	3.79545	0.600744	1.5627e-11	5.45635e-10	4.01833	0.0011655	0.0112276	9.2631
ENSG00000234409	CCDC188	31.6383	3.79332	0.725583	6.98774e-09	1.43209e-07	4.24387	0.0011655	0.0112276	6.84403
ENSG00000144406	UNC80	1080.52	3.7893	0.506713	5.60837e-15	3.38736e-13	3.96197	0.0011655	0.0112276	12.4701
ENSG00000010310	GIPR	896.287	3.78413	0.365931	4.42171e-26	9.58759e-24	3.87501	0.0011655	0.0112276	23.0183
ENSG00000160401	CFAP157	87.7548	3.77548	0.703531	3.45138e-09	7.56687e-08	4.09724	0.002331	0.0163305	7.12108
ENSG00000072832	CRMP1	234.981	3.77232	0.456779	1.21112e-17	1.04209e-15	3.91065	0.0011655	0.0112276	14.9821
ENSG00000184905	TCEAL2	211.86	3.77185	0.54237	2.39684e-13	1.11525e-11	3.98176	0.0011655	0.0112276	10.9526
ENSG00000165899	OTOGL	125.178	3.75097	0.750906	2.1416e-08	3.89566e-07	4.12187	0.0011655	0.0112276	6.40942
ENSG00000235034	C19orf81	5.83852	3.75043	0.818599	1.37164e-07	2.03568e-06	4.55047	0.00259104	0.0180366	5.69129
ENSG00000101489	CELF4	180.832	3.74816	0.530606	1.11133e-13	5.48908e-12	3.92524	0.0011655	0.0112276	11.2605
ENSG00000110318	CEP126	691.656	3.74112	0.421856	6.43784e-20	7.7551e-18	3.86178	0.0011655	0.0112276	17.1104
ENSG00000159164	SV2A	168.318	3.73982	0.469759	1.34105e-16	1.0385e-14	3.91154	0.0011655	0.0112276	13.9836
ENSG00000260198	AC009102.1	28.5928	3.73814	0.545813	4.88777e-13	2.18518e-11	3.97828	0.0011655	0.0112276	10.6605
ENSG00000171533	MAP6	294.26	3.73187	0.475271	3.16674e-16	2.27366e-14	3.88653	0.0011655	0.0112276	13.6433
ENSG00000173404	INSM1	187.085	3.7285	0.616734	7.9754e-11	2.4085e-09	3.9914	0.0011655	0.0112276	8.61825
ENSG00000133519	ZDHHC8P1	93.9491	3.7276	0.601994	3.31534e-11	1.07938e-09	3.96005	0.0011655	0.0112276	8.96683
ENSG00000100505	TRIM9	252.504	3.72448	0.476843	4.36731e-16	3.09465e-14	3.89292	0.0011655	0.0112276	13.5094
ENSG00000144460	NYAP2	12.6373	3.71962	0.74967	2.48872e-08	4.41595e-07	4.11096	0.00509212	0.0265641	6.35498
ENSG00000146530	VWDE	199.161	3.7137	0.373846	2.76083e-24	5.20548e-22	3.81447	0.0011655	0.0112276	21.2835
ENSG00000078053	AMPH	143.525	3.70723	0.515739	4.54876e-14	2.41151e-12	3.90115	0.0011655	0.0112276	11.6177
ENSG00000147724	FAM135B	233.25	3.70675	0.550832	1.07791e-12	4.48604e-11	3.92112	0.0011655	0.0112276	10.3481
ENSG00000221459	SNORA11C	7.05839	3.70638	0.759368	3.60984e-08	6.11501e-07	4.03726	0.00298142	0.0205447	6.2136
ENSG00000164061	BSN	588.635	3.70334	0.44886	1.27027e-17	1.08867e-15	3.83452	0.0011655	0.0112276	14.9631
ENSG00000088538	DOCK3	163.416	3.70274	0.527654	1.51503e-13	7.30008e-12	3.88797	0.0011655	0.0112276	11.1367
ENSG00000105290	APLP1	1027.82	3.70029	0.443806	6.16067e-18	5.54281e-16	3.82927	0.0011655	0.0112276	15.2563
ENSG00000122735	DNAI1	76.4823	3.66282	0.48582	3.40449e-15	2.1648e-13	3.78396	0.0011655	0.0112276	12.6646
ENSG00000275963	AC008115.4	4.74127	3.64879	0.903288	1.16578e-06	1.34527e-05	4.03732	0.00298142	0.0205447	4.87119
ENSG00000109832	DDX25	32.0535	3.62993	0.697552	7.48397e-09	1.51801e-07	3.91757	0.00815851	0.0357157	6.81873
ENSG00000169258	GPRIN1	152.564	3.6224	0.506197	5.50225e-14	2.86791e-12	3.77827	0.0011655	0.0112276	11.5424
ENSG00000179242	CDH4	278.656	3.58008	0.72643	2.77194e-08	4.85493e-07	3.9345	0.004662	0.0243902	6.31382
ENSG00000286330		8.82095	3.57888	0.784298	1.42394e-07	2.1073e-06	4.15256	0.00259104	0.0180366	5.67627
ENSG00000124140	SLC12A5	64.974	3.57233	0.409282	2.06477e-19	2.28421e-17	3.67371	0.0011655	0.0112276	16.6413
ENSG00000139200	PIANP	35.3022	3.57079	1.02949	8.22548e-06	7.38217e-05	4.34974	0.00815851	0.0357157	4.13182
ENSG00000105649	RAB3A	86.7968	3.56779	0.580861	4.14579e-11	1.32002e-09	3.81862	0.0011655	0.0112276	8.87942
ENSG00000240253	FAR2P3	24.9726	3.56559	0.769724	1.05125e-07	1.60185e-06	3.88815	0.004662	0.0243902	5.79538
ENSG00000186310	NAP1L3	70.102	3.55314	0.52728	9.35079e-13	3.94461e-11	3.77757	0.0011655	0.0112276	10.404
ENSG00000177875	CCDC184	67.8503	3.55283	0.477696	6.85719e-15	4.11868e-13	3.66609	0.0011655	0.0112276	12.3852
ENSG00000197584	KCNMB2	65.0903	3.53879	0.592304	1.0996e-10	3.21764e-09	3.77069	0.004662	0.0243902	8.49246
ENSG00000131409	LRRC4B	125.095	3.5381	0.424645	5.95825e-18	5.38303e-16	3.63678	0.0011655	0.0112276	15.269
ENSG00000274698	AC099521.1	14.2579	3.53267	0.538277	2.9243e-12	1.14434e-10	3.72184	0.0011655	0.0112276	9.94144
ENSG00000108852	MPP2	168.722	3.52382	0.378815	1.12265e-21	1.60117e-19	3.60827	0.0011655	0.0112276	18.7956
ENSG00000160298	C21orf58	204.799	3.52286	0.62692	8.09199e-10	1.98707e-08	3.8056	0.0011655	0.0112276	7.70179
ENSG00000173258	ZNF483	1461.49	3.52015	0.30706	1.8504e-31	6.26909e-29	3.57908	0.0011655	0.0112276	28.2028
ENSG00000154319	FAM167A	186.685	3.51829	0.538038	3.3761e-12	1.30721e-10	3.70687	0.0011655	0.0112276	9.88365
ENSG00000286855		42.5565	3.51526	0.398992	9.68299e-20	1.11679e-17	3.64673	0.0011655	0.0112276	16.952
ENSG00000244219	TMEM225B	9.25224	3.50105	0.764095	1.27599e-07	1.90678e-06	3.99315	0.00323167	0.0219987	5.7197
ENSG00000053524	MCF2L2	201.828	3.4989	0.515987	6.7758e-13	2.95613e-11	3.67095	0.0011655	0.0112276	10.5293
ENSG00000186868	MAPT	235.454	3.49536	0.460896	2.20107e-15	1.44187e-13	3.63095	0.0011655	0.0112276	12.8411
ENSG00000178162	FAR2P2	45.8192	3.48925	0.66676	6.0081e-09	1.24545e-07	3.77521	0.00815851	0.0357157	6.90468
ENSG00000169297	NR0B1	43.3875	3.48847	0.806163	3.69763e-07	4.88876e-06	3.87994	0.0011655	0.0112276	5.3108
ENSG00000055118	KCNH2	268.479	3.4873	0.337535	4.33369e-26	9.49165e-24	3.56934	0.0011655	0.0112276	23.0227
ENSG00000177108	ZDHHC22	15.4981	3.48208	0.840614	7.68616e-07	9.37867e-06	3.92244	0.00527816	0.0273843	5.02786
ENSG00000110881	ASIC1	83.5394	3.4788	0.469087	7.59977e-15	4.52708e-13	3.66316	0.0011655	0.0112276	12.3442
ENSG00000100918	REC8	276.041	3.47754	0.455721	1.51917e-15	1.01355e-13	3.62073	0.0011655	0.0112276	12.9942
ENSG00000177511	ST8SIA3	452.915	3.47597	0.464151	4.42002e-15	2.74611e-13	3.61507	0.0011655	0.0112276	12.5613
ENSG00000177380	PPFIA3	264.071	3.47418	0.35147	3.99021e-24	7.20998e-22	3.55771	0.0011655	0.0112276	21.1421
ENSG00000183036	PCP4	162.117	3.46811	0.576014	7.97035e-11	2.4085e-09	3.69483	0.002331	0.0163305	8.61825
ENSG00000239474	KLHL41	24.5536	3.45727	0.804206	4.10322e-07	5.37584e-06	3.94089	0.00336134	0.0223591	5.26955
ENSG00000256651	AC006518.1	10.3462	3.44579	0.600306	3.93452e-10	1.0366e-08	3.87128	0.00336134	0.0223591	7.98439
ENSG00000182013	PNMA8A	238.698	3.44379	0.424916	3.58106e-17	2.94122e-15	3.56966	0.0011655	0.0112276	14.5315
ENSG00000262119	AL079343.1	24.3411	3.44205	0.454291	2.22076e-15	1.45038e-13	3.73449	0.00336134	0.0223591	12.8385
ENSG00000182901	RGS7	38.8921	3.4399	0.535976	6.87866e-12	2.56712e-10	3.67338	0.0011655	0.0112276	9.59055
ENSG00000204934	ATP6V0E2-AS1	44.7435	3.43581	0.494331	2.03203e-13	9.66238e-12	3.57968	0.0011655	0.0112276	11.0149
ENSG00000240086	AC128689.1	22.8939	3.43343	0.913709	3.14468e-06	3.19822e-05	3.97537	0.00813307	0.0357157	4.49509
ENSG00000186369	LINC00643	135.512	3.43295	0.770152	2.11092e-07	2.99941e-06	3.83289	0.00815851	0.0357157	5.52296
ENSG00000186648	CARMIL3	90.7586	3.43214	0.578564	1.30171e-10	3.77339e-09	3.66932	0.0011655	0.0112276	8.42327
ENSG00000133958	UNC79	619.129	3.41024	0.449576	2.01949e-15	1.32693e-13	3.54199	0.0011655	0.0112276	12.8772
ENSG00000133454	MYO18B	55.954	3.41015	0.5386	1.15375e-11	4.13501e-10	3.61435	0.0011655	0.0112276	9.38352
ENSG00000196353	CPNE4	45.9888	3.38911	0.644432	4.92403e-09	1.04062e-07	3.70211	0.0011655	0.0112276	6.98271
ENSG00000272870	AC097534.2	43.1119	3.38593	0.665246	1.14578e-08	2.23015e-07	3.74303	0.0011655	0.0112276	6.65166
ENSG00000157064	NMNAT2	164.724	3.38569	0.510655	1.67078e-12	6.83538e-11	3.55744	0.0011655	0.0112276	10.1652
ENSG00000008735	MAPK8IP2	152.374	3.38338	0.46513	1.96747e-14	1.08787e-12	3.51536	0.0011655	0.0112276	11.9634
ENSG00000170381	SEMA3E	204.628	3.37238	0.564336	9.5827e-11	2.85023e-09	3.60492	0.0011655	0.0112276	8.54512
ENSG00000152932	RAB3C	248.983	3.36538	0.321708	1.01161e-26	2.35858e-24	3.42562	0.0011655	0.0112276	23.6273
ENSG00000255035	SDHCP4	18.8652	3.35287	0.661344	1.23424e-08	2.38096e-07	3.53504	0.0011655	0.0112276	6.62325
ENSG00000125675	GRIA3	151.642	3.35179	0.666723	1.51751e-08	2.84639e-07	3.65495	0.00815851	0.0357157	6.54571
ENSG00000262943	ALOX12P2	210.726	3.34963	0.352179	1.34512e-22	2.16045e-20	3.43503	0.0011655	0.0112276	19.6655
ENSG00000186472	PCLO	2221.87	3.34834	0.296577	1.17159e-30	3.57796e-28	3.40465	0.0011655	0.0112276	27.4464
ENSG00000176840	MIR7-3HG	365.355	3.3473	0.381836	1.22652e-19	1.39972e-17	3.43278	0.0011655	0.0112276	16.854
ENSG00000151079	KCNA6	67.2762	3.34274	0.627269	3.31622e-09	7.30748e-08	3.6087	0.0011655	0.0112276	7.13623
ENSG00000099957	P2RX6	23.3007	3.33259	0.658905	1.28968e-08	2.47251e-07	3.6006	0.002331	0.0163305	6.60686
ENSG00000156414	TDRD9	83.476	3.33038	0.661639	1.44929e-08	2.73608e-07	3.62428	0.002331	0.0163305	6.56287
ENSG00000229422	AL512625.2	8.26183	3.32764	0.686191	3.48199e-08	5.92622e-07	3.67648	0.00336134	0.0223591	6.22722
ENSG00000183780	SLC35F3	81.0503	3.32525	0.443855	3.73599e-15	2.34804e-13	3.40422	0.0011655	0.0112276	12.6293
ENSG00000171815	PCDHB1	19.0509	3.32509	0.816281	9.57251e-07	1.13063e-05	3.69889	0.00815851	0.0357157	4.94668
ENSG00000067840	PDZD4	165.397	3.3238	0.32534	1.22268e-25	2.54917e-23	3.40064	0.0011655	0.0112276	22.5936
ENSG00000185352	HS6ST3	321.649	3.31351	0.648768	9.9561e-09	1.96431e-07	3.59881	0.0011655	0.0112276	6.70679
ENSG00000226321	CROCC2	35.8495	3.30994	0.803955	8.03172e-07	9.71829e-06	3.80132	0.002331	0.0163305	5.01241
ENSG00000139910	NOVA1	244.392	3.29408	0.331762	2.15184e-24	4.16593e-22	3.38469	0.0011655	0.0112276	21.3803
ENSG00000108370	RGS9	162.489	3.29046	0.395189	4.94124e-18	4.52072e-16	3.4093	0.0011655	0.0112276	15.3448
ENSG00000158560	DYNC1I1	120.478	3.28375	0.396729	7.3737e-18	6.49935e-16	3.38696	0.0011655	0.0112276	15.1871
ENSG00000204869	IGFL4	21.0972	3.28298	0.986177	1.30891e-05	0.000111037	3.88319	0.00787228	0.0357157	3.95453
ENSG00000178171	AMER3	69.4003	3.28207	0.4036	2.41729e-17	2.03155e-15	3.40241	0.0011655	0.0112276	14.6922
ENSG00000103723	AP3B2	201.8	3.26405	0.390385	3.57623e-18	3.43112e-16	3.35649	0.0011655	0.0112276	15.4646
ENSG00000179292	TMEM151A	24.4651	3.26138	0.536412	4.62591e-11	1.44947e-09	3.39728	0.0011655	0.0112276	8.83879
ENSG00000259707	AC105339.4	9.00847	3.25383	0.813746	1.24678e-06	1.42509e-05	3.62026	0.00527816	0.0273843	4.84616
ENSG00000059915	PSD	231.857	3.25034	0.459999	7.46264e-14	3.80735e-12	3.40636	0.0011655	0.0112276	11.4194
ENSG00000152076	CCDC74B	27.9627	3.25009	0.509621	7.33649e-12	2.71463e-10	3.32035	0.0011655	0.0112276	9.56629
ENSG00000157445	CACNA2D3	79.2631	3.24271	0.529331	3.4348e-11	1.11492e-09	3.42683	0.0011655	0.0112276	8.95276
ENSG00000233452	STXBP5-AS1	111.374	3.24142	0.47901	5.75612e-13	2.55235e-11	3.39743	0.0011655	0.0112276	10.5931
ENSG00000167971	CASKIN1	66.4447	3.2413	0.455901	5.42361e-14	2.83374e-12	3.32176	0.0011655	0.0112276	11.5476
ENSG00000137098	SPAG8	42.2147	3.24114	0.391845	7.31285e-18	6.47202e-16	3.31666	0.0011655	0.0112276	15.189
ENSG00000203877	RIPPLY2	16.9195	3.23653	0.530736	4.03491e-11	1.2885e-09	3.37931	0.0011655	0.0112276	8.88992
ENSG00000155961	RAB39B	69.2967	3.23444	0.418109	5.24157e-16	3.66622e-14	3.33354	0.0011655	0.0112276	13.4358
ENSG00000187391	MAGI2	912.876	3.2249	0.342428	2.79896e-22	4.36618e-20	3.30252	0.0011655	0.0112276	19.3599
ENSG00000250510	GPR162	79.2039	3.21787	0.544428	1.19971e-10	3.49642e-09	3.44954	0.0011655	0.0112276	8.45638
ENSG00000162004	CCDC78	28.1478	3.21714	0.56976	5.37865e-10	1.38182e-08	3.43085	0.0011655	0.0112276	7.85955
ENSG00000249684	AC106795.2	203.535	3.21441	0.615696	5.17698e-09	1.08772e-07	3.46935	0.002331	0.0163305	6.96348
ENSG00000204962	PCDHA8	34.1032	3.21249	0.603257	3.01459e-09	6.71793e-08	3.40575	0.002331	0.0163305	7.17276
ENSG00000272397	AL138916.2	22.6126	3.21022	0.685478	6.90958e-08	1.10324e-06	3.47851	0.0011655	0.0112276	5.95733
ENSG00000198049	AVPR1B	53.2086	3.20724	0.725675	2.20829e-07	3.11937e-06	3.59831	0.00815851	0.0357157	5.50593
ENSG00000146216	TTBK1	94.6946	3.2029	0.626041	8.69345e-09	1.73254e-07	3.48117	0.002331	0.0163305	6.76132
ENSG00000277200	AC005696.4	44.2256	3.19612	0.463302	2.22447e-13	1.04627e-11	3.29328	0.0011655	0.0112276	10.9804
ENSG00000280187	AC022107.1	45.0618	3.19075	0.462759	2.26241e-13	1.06181e-11	3.32748	0.0011655	0.0112276	10.974
ENSG00000099822	HCN2	53.1136	3.19035	0.407286	2.31697e-16	1.72642e-14	3.22512	0.0011655	0.0112276	13.7629
ENSG00000146021	KLHL3	486.559	3.18794	0.417241	1.02222e-15	7.01418e-14	3.30995	0.0011655	0.0112276	13.154
ENSG00000125895	TMEM74B	133.085	3.18283	0.663474	4.0006e-08	6.72442e-07	3.51699	0.0011655	0.0112276	6.17235
ENSG00000010626	LRRC23	110.088	3.18126	0.511016	1.74348e-11	5.9911e-10	3.368	0.0011655	0.0112276	9.22249
ENSG00000179915	NRXN1	494.931	3.17934	0.5045	1.08186e-11	3.90315e-10	3.35519	0.002331	0.0163305	9.40858
ENSG00000257913	DDN-AS1	17.8106	3.1793	0.663179	4.04982e-08	6.79661e-07	3.4223	0.0011655	0.0112276	6.16771
ENSG00000189350	TOGARAM2	80.2178	3.17439	0.498641	7.19184e-12	2.67022e-10	3.34953	0.0011655	0.0112276	9.57345
ENSG00000167543	TP53I13	658.354	3.17329	0.512497	2.12173e-11	7.16596e-10	3.35462	0.0011655	0.0112276	9.14473
ENSG00000278177	AL354811.1	12.4497	3.17267	0.580614	1.38806e-09	3.28572e-08	3.59513	0.00323167	0.0219987	7.48337
ENSG00000132821	VSTM2L	132.809	3.17049	0.439509	2.35119e-14	1.2874e-12	3.33936	0.0011655	0.0112276	11.8903
ENSG00000171388	APLN	61.7688	3.16831	0.782775	9.97979e-07	1.17222e-05	3.62535	0.004662	0.0243902	4.93099
ENSG00000092096	SLC22A17	565.643	3.16702	0.275134	7.41377e-32	2.55163e-29	3.21974	0.0011655	0.0112276	28.5932
ENSG00000277010	AC120498.10	17.0883	3.16226	0.7662	7.25412e-07	8.89656e-06	3.60513	0.0011655	0.0112276	5.05078
ENSG00000261342	AC006538.1	10.3645	3.16026	0.628502	1.29467e-08	2.47771e-07	3.3554	0.0011655	0.0112276	6.60595
ENSG00000160469	BRSK1	117.772	3.15503	0.392941	4.6555e-17	3.78072e-15	3.24555	0.0011655	0.0112276	14.4224
ENSG00000151025	GPR158	68.4145	3.15444	0.671961	6.30492e-08	1.01341e-06	3.44569	0.002331	0.0163305	5.99421
ENSG00000252757	RN7SKP96	9.22041	3.15356	0.613959	7.50618e-09	1.52109e-07	3.38091	0.0011655	0.0112276	6.81785
ENSG00000070182	SPTB	515.577	3.14785	0.422539	4.05357e-15	2.53296e-13	3.26592	0.0011655	0.0112276	12.5964
ENSG00000234948	LINC01524	12.8924	3.14753	0.705308	1.76841e-07	2.56141e-06	3.44897	0.002331	0.0163305	5.59152
ENSG00000168243	GNG4	138.862	3.13889	0.470895	9.8866e-13	4.16255e-11	3.27891	0.002331	0.0163305	10.3806
ENSG00000152092	ASTN1	129.228	3.12483	0.53718	1.85096e-10	5.21225e-09	3.31299	0.0011655	0.0112276	8.28297
ENSG00000274492	AL121768.1	13.4047	3.11912	0.621475	1.30667e-08	2.49626e-07	3.39602	0.0011655	0.0112276	6.60271
ENSG00000232456	AL355994.2	4.83238	3.11146	0.943605	1.45397e-05	0.000121442	3.47024	0.00298142	0.0205447	3.91563
ENSG00000283156	AC068620.3	14.2494	3.10918	0.674997	9.11011e-08	1.40394e-06	3.47766	0.0011655	0.0112276	5.85265
ENSG00000075461	CACNG4	45.6296	3.10846	0.568432	1.26797e-09	3.02126e-08	3.31714	0.0011655	0.0112276	7.51981
ENSG00000135519	KCNH3	80.0491	3.10331	0.586061	3.16435e-09	7.02277e-08	3.3176	0.00815851	0.0357157	7.15349
ENSG00000226913	BSN-AS2	12.2106	3.06907	0.6945	2.03202e-07	2.90407e-06	3.31433	0.002331	0.0163305	5.53699
ENSG00000261963	CCDC92B	8.88991	3.06754	0.697963	2.25396e-07	3.17561e-06	3.17026	0.00336134	0.0223591	5.49817
ENSG00000063180	CA11	160.482	3.06529	0.684793	1.57816e-07	2.31211e-06	3.39424	0.0011655	0.0112276	5.63599
ENSG00000169213	RAB3B	511.16	3.06002	0.391745	2.25127e-16	1.68325e-14	3.17637	0.0011655	0.0112276	13.7739
ENSG00000238197	PAXBP1-AS1	158.608	3.05985	0.534933	2.9801e-10	8.01242e-09	3.25939	0.0011655	0.0112276	8.09624
ENSG00000158258	CLSTN2	1008.55	3.05941	0.688713	1.8254e-07	2.63692e-06	3.39425	0.00815851	0.0357157	5.5789
ENSG00000135119	RNFT2	75.9323	3.059	0.486724	1.02764e-11	3.71994e-10	3.24533	0.0011655	0.0112276	9.42946
ENSG00000138311	ZNF365	31.4146	3.05467	0.912165	1.2261e-05	0.000105123	3.62663	0.0011655	0.0112276	3.9783
ENSG00000143502	SUSD4	216.707	3.0501	0.417999	1.07535e-14	6.26795e-13	3.1663	0.0011655	0.0112276	12.2029
ENSG00000144278	GALNT13	78.988	3.04064	0.743403	7.95283e-07	9.64886e-06	3.43628	0.0011655	0.0112276	5.01552
ENSG00000268049	AC012313.2	21.2317	3.0401	0.567536	2.14129e-09	4.93874e-08	3.25888	0.0011655	0.0112276	7.30638
ENSG00000090971	NAT14	68.5094	3.03496	0.350557	2.01636e-19	2.24209e-17	3.10549	0.0011655	0.0112276	16.6493
ENSG00000164283	ESM1	61.6306	3.02658	0.591865	7.44956e-09	1.51386e-07	3.24307	0.0011655	0.0112276	6.81991
ENSG00000184194	GPR173	106.863	3.01947	0.469074	3.70679e-12	1.42508e-10	3.20542	0.0011655	0.0112276	9.84616
ENSG00000113327	GABRG2	21.2209	3.00395	0.811387	3.5161e-06	3.52962e-05	3.50977	0.00815851	0.0357157	4.45227
ENSG00000266733	TBC1D29	10.1702	3.00197	0.810143	3.47249e-06	3.48906e-05	3.49385	0.00509212	0.0265641	4.45729
ENSG00000287900		94.2119	3.00044	0.587858	7.62043e-09	1.5428e-07	3.23496	0.00815851	0.0357157	6.81169
ENSG00000267470	ZNF571-AS1	33.5796	2.99717	0.590358	8.71395e-09	1.73448e-07	3.22875	0.0011655	0.0112276	6.76083
ENSG00000168280	KIF5C	485.214	2.9945	0.525091	3.03298e-10	8.12906e-09	3.18968	0.0011655	0.0112276	8.08996
ENSG00000164398	ACSL6	162.446	2.99119	0.56523	2.85787e-09	6.40157e-08	3.23088	0.002331	0.0163305	7.19371
ENSG00000155816	FMN2	404.996	2.98555	0.377133	8.66192e-17	6.78038e-15	3.07682	0.0011655	0.0112276	14.1687
ENSG00000177453	NIM1K	42.1464	2.98178	0.449729	9.95506e-13	4.18325e-11	3.09399	0.0011655	0.0112276	10.3785
ENSG00000267649	AC010327.4	10.3173	2.97326	0.960786	2.80439e-05	0.00021366	3.63502	0.00736385	0.0357157	3.67028
ENSG00000198003	CCDC151	25.3465	2.97057	0.445844	7.87841e-13	3.38272e-11	3.04518	0.0011655	0.0112276	10.4707
ENSG00000232599	AL008707.1	12.0735	2.96478	0.833234	5.88718e-06	5.49986e-05	3.3438	0.00813307	0.0357157	4.25965
ENSG00000248332	TUB-AS1	26.243	2.96075	0.836162	6.25783e-06	5.81606e-05	3.48155	0.002331	0.0163305	4.23537
ENSG00000250007	AC087457.1	11.753	2.95456	0.747611	1.3304e-06	1.50637e-05	3.21324	0.0011655	0.0112276	4.82207
ENSG00000185272	RBM11	14.2534	2.95227	0.606482	2.35042e-08	4.21539e-07	3.29714	0.004662	0.0243902	6.37516
ENSG00000151067	CACNA1C	1707.62	2.95105	0.398128	3.9024e-15	2.44554e-13	3.06642	0.0011655	0.0112276	12.6116
ENSG00000169169	CPT1C	118.978	2.95101	0.507335	1.49266e-10	4.25861e-09	3.14444	0.0011655	0.0112276	8.37073
ENSG00000100583	SAMD15	88.1918	2.94639	0.459457	3.88925e-12	1.48731e-10	3.06996	0.0011655	0.0112276	9.8276
ENSG00000150627	WDR17	177.643	2.9417	0.39329	2.32286e-15	1.50798e-13	3.03883	0.0011655	0.0112276	12.8216
ENSG00000156475	PPP2R2B	138.205	2.93721	0.383282	5.72543e-16	3.99179e-14	3.07462	0.0011655	0.0112276	13.3988
ENSG00000204396	VWA7	126.089	2.93611	0.40656	1.5354e-14	8.61668e-13	3.07004	0.0011655	0.0112276	12.0647
ENSG00000119698	PPP4R4	62.3225	2.93575	0.587517	1.22616e-08	2.36747e-07	3.14529	0.0011655	0.0112276	6.62571
ENSG00000197444	OGDHL	176.851	2.93554	0.49978	1.04877e-10	3.08554e-09	3.1073	0.002331	0.0163305	8.51067
ENSG00000235663	SAPCD1-AS1	21.2281	2.93283	0.550725	2.24624e-09	5.13227e-08	3.2377	0.0011655	0.0112276	7.28969
ENSG00000170959	DCDC1	125.455	2.92089	0.688157	3.93379e-07	5.17269e-06	3.25052	0.0011655	0.0112276	5.28628
ENSG00000161664	ASB16	57.634	2.92051	0.670378	2.42566e-07	3.3889e-06	3.24148	0.00815851	0.0357157	5.46994
ENSG00000232795	SCAND3P1	12.301	2.91183	0.767726	2.43578e-06	2.55763e-05	3.30683	0.0011655	0.0112276	4.59216
ENSG00000196557	CACNA1H	791.809	2.91074	0.358037	1.35944e-17	1.1605e-15	3.00513	0.0011655	0.0112276	14.9354
ENSG00000274776	AC090241.3	37.7526	2.90958	0.600913	2.56626e-08	4.52392e-07	3.18724	0.0011655	0.0112276	6.34449
ENSG00000153253	SCN3A	99.1353	2.90778	0.401671	1.28973e-14	7.35928e-13	3.04966	0.0011655	0.0112276	12.1332
ENSG00000273702	AC091271.1	12.6877	2.90584	0.646713	1.30892e-07	1.95195e-06	3.36484	0.0011655	0.0112276	5.70953
ENSG00000087258	GNAO1	536.72	2.90149	0.420354	1.38672e-13	6.72669e-12	3.03246	0.0011655	0.0112276	11.1722
ENSG00000147234	FRMPD3	69.7308	2.901	0.807885	5.1701e-06	4.91681e-05	3.37083	0.002331	0.0163305	4.30832
ENSG00000198300	PEG3	395.211	2.89125	0.371434	2.06822e-16	1.57352e-14	2.98897	0.0011655	0.0112276	13.8031
ENSG00000227051	C14orf132	456.931	2.89081	0.396645	8.7672e-15	5.16574e-13	3.01076	0.0011655	0.0112276	12.2869
ENSG00000242732	RTL5	267.277	2.88987	0.40844	4.05087e-14	2.16342e-12	3.01231	0.0011655	0.0112276	11.6649
ENSG00000256721	CACNA1C-IT3	62.8469	2.88358	0.394362	7.26939e-15	4.34221e-13	3.01999	0.0011655	0.0112276	12.3623
ENSG00000057593	F7	29.3342	2.88023	0.699067	6.50091e-07	8.08716e-06	3.26627	0.0011655	0.0112276	5.0922
ENSG00000129159	KCNC1	63.2702	2.87777	0.495931	1.47113e-10	4.20824e-09	3.05205	0.0011655	0.0112276	8.3759
ENSG00000135447	PPP1R1A	177.72	2.87568	0.540271	2.13969e-09	4.93874e-08	3.08038	0.00815851	0.0357157	7.30638
ENSG00000113578	FGF1	88.0007	2.87478	0.891266	1.8457e-05	0.000148996	3.45335	0.00815851	0.0357157	3.82683
ENSG00000108830	RND2	27.1798	2.87394	0.494704	1.4081e-10	4.04109e-09	3.00081	0.0011655	0.0112276	8.3935
ENSG00000169760	NLGN1	112.901	2.87063	0.523982	9.13981e-10	2.22173e-08	3.0836	0.0011655	0.0112276	7.65331
ENSG00000149926	FAM57B	21.8671	2.86471	0.616204	6.20488e-08	9.99557e-07	3.10408	0.0011655	0.0112276	6.00019
ENSG00000262772	LINC01977	24.4271	2.86412	0.806291	5.91252e-06	5.51878e-05	3.32369	0.0011655	0.0112276	4.25816
ENSG00000131044	TTLL9	44.2485	2.85799	0.760083	2.71732e-06	2.80765e-05	3.25764	0.00815851	0.0357157	4.55166
ENSG00000114631	PODXL2	162.111	2.85642	0.434475	1.18368e-12	4.90741e-11	3.00044	0.0011655	0.0112276	10.3091
ENSG00000279764	AC009102.3	33.8652	2.84939	0.574845	1.38053e-08	2.62349e-07	3.08977	0.0011655	0.0112276	6.58112
ENSG00000104899	AMH	83.3481	2.84598	0.588162	2.46498e-08	4.38459e-07	3.06204	0.0011655	0.0112276	6.35807
ENSG00000146006	LRRTM2	49.3156	2.84261	0.577345	1.61875e-08	3.01541e-07	3.05115	0.002331	0.0163305	6.52065
ENSG00000140015	KCNH5	13.6419	2.84237	0.981766	5.32347e-05	0.000369192	3.43662	0.00787228	0.0357157	3.43275
ENSG00000166257	SCN3B	134.483	2.83707	0.467914	2.95028e-11	9.67791e-10	2.98542	0.0011655	0.0112276	9.01422
ENSG00000106089	STX1A	178.415	2.83115	0.336029	9.98736e-19	1.02149e-16	2.92319	0.0011655	0.0112276	15.9908
ENSG00000273820	USP27X	86.8425	2.82844	0.365694	2.707e-16	1.99646e-14	2.90846	0.0011655	0.0112276	13.6997
ENSG00000250878	METTL21EP	14.8669	2.82581	0.700278	9.00587e-07	1.07117e-05	3.26957	0.0011655	0.0112276	4.97014
ENSG00000166707	ZCCHC18	25.834	2.8208	0.604092	5.44574e-08	8.88488e-07	3.04042	0.0011655	0.0112276	6.05135
ENSG00000213889	PPM1N	17.5299	2.81969	0.693785	7.97071e-07	9.66065e-06	3.1658	0.0011655	0.0112276	5.01499
ENSG00000179082	C9orf106	36.3537	2.81779	0.546357	4.81245e-09	1.02062e-07	3.04419	0.0011655	0.0112276	6.99114
ENSG00000174945	AMZ1	74.3605	2.81641	0.884896	2.13355e-05	0.000168347	3.38193	0.00815851	0.0357157	3.77379
ENSG00000140600	SH3GL3	15.9279	2.81363	0.558124	8.71919e-09	1.73448e-07	2.97194	0.0011655	0.0112276	6.76083
ENSG00000146151	HMGCLL1	57.063	2.81057	0.614575	8.48474e-08	1.31787e-06	3.08803	0.002331	0.0163305	5.88013
ENSG00000231272	AL122008.1	15.4586	2.80871	0.941736	4.08628e-05	0.000294264	3.36466	0.00813307	0.0357157	3.53126
ENSG00000186469	GNG2	518.652	2.8026	0.514936	1.02929e-09	2.47979e-08	3.00565	0.0011655	0.0112276	7.60558
ENSG00000127561	SYNGR3	23.7017	2.80256	0.64665	2.49221e-07	3.46401e-06	3.07406	0.0011655	0.0112276	5.46042
ENSG00000103528	SYT17	170.649	2.79942	0.467008	4.25409e-11	1.35251e-09	2.96581	0.0011655	0.0112276	8.86886
ENSG00000227248	FAM155A-IT1	87.718	2.7993	0.457771	2.03686e-11	6.92246e-10	2.94916	0.0011655	0.0112276	9.15974
ENSG00000166206	GABRB3	458.114	2.79886	0.432136	2.0542e-12	8.23312e-11	2.9415	0.0011655	0.0112276	10.0844
ENSG00000264290	AC104564.3	27.5184	2.78982	0.556685	9.92056e-09	1.96087e-07	3.05706	0.0011655	0.0112276	6.70755
ENSG00000049769	PPP1R3F	88.0353	2.78463	0.338464	4.77554e-18	4.38763e-16	2.89958	0.0011655	0.0112276	15.3578
ENSG00000173542	MOB1B	1330.95	2.78353	0.657435	3.81837e-07	5.03918e-06	3.10689	0.004662	0.0243902	5.29764
ENSG00000143001	TMEM61	21.8086	2.77405	0.545158	6.58977e-09	1.35565e-07	3.05312	0.0011655	0.0112276	6.86785
ENSG00000128266	GNAZ	133.596	2.76992	0.377839	5.17214e-15	3.16801e-13	2.90026	0.0011655	0.0112276	12.4992
ENSG00000125531	FNDC11	12.146	2.76916	0.635218	2.18413e-07	3.09533e-06	3.15017	0.0011655	0.0112276	5.50929
ENSG00000050438	SLC4A8	498.811	2.76564	0.578047	3.00472e-08	5.21628e-07	3.02211	0.00815851	0.0357157	6.28264
ENSG00000189367	KIAA0408	13.6072	2.76256	0.659702	4.61386e-07	5.962e-06	3.13617	0.00813307	0.0357157	5.22461
ENSG00000124243	BCAS4	25.4962	2.75702	0.725254	2.25124e-06	2.39165e-05	3.17174	0.004662	0.0243902	4.6213
ENSG00000175175	PPM1E	47.0441	2.74998	0.550578	1.04211e-08	2.04121e-07	2.9503	0.0011655	0.0112276	6.69011
ENSG00000177679	SRRM3	211.867	2.7475	0.330952	2.38814e-18	2.33252e-16	2.80421	0.0011655	0.0112276	15.6322
ENSG00000186094	AGBL4	74.6974	2.74489	0.494214	5.18827e-10	1.33607e-08	2.89042	0.0011655	0.0112276	7.87417
ENSG00000102452	NALCN	284.666	2.74281	0.563195	1.93655e-08	3.55548e-07	2.98086	0.0011655	0.0112276	6.4491
ENSG00000120324	PCDHB10	40.1818	2.74261	0.510649	1.42802e-09	3.37612e-08	2.96702	0.0011655	0.0112276	7.47158
ENSG00000149294	NCAM1	551.861	2.74092	0.591498	6.07883e-08	9.82171e-07	3.0101	0.0011655	0.0112276	6.00781
ENSG00000109339	MAPK10	1071.32	2.73927	0.313644	5.7957e-20	7.02056e-18	2.81483	0.0011655	0.0112276	17.1536
ENSG00000114405	C3orf14	54.4941	2.73819	0.494581	5.68645e-10	1.45058e-08	2.90623	0.0011655	0.0112276	7.83846
ENSG00000121318	TAS2R10	13.7233	2.72974	0.486498	3.6943e-10	9.7926e-09	2.92897	0.0011655	0.0112276	8.0091
ENSG00000113211	PCDHB6	17.0869	2.72889	0.404662	3.11432e-13	1.43067e-11	2.87885	0.0011655	0.0112276	10.8445
ENSG00000250486	FAM218A	21.7965	2.72859	0.516084	2.21482e-09	5.08021e-08	2.99279	0.0011655	0.0112276	7.29412
ENSG00000286721		23.7677	2.72333	0.435084	7.43948e-12	2.74805e-10	2.82998	0.0011655	0.0112276	9.56098
ENSG00000230910	AL391807.1	21.6701	2.71921	0.761178	5.37742e-06	5.08942e-05	3.29421	0.00527816	0.0273843	4.29333
ENSG00000145335	SNCA	96.65	2.71485	0.538914	8.11556e-09	1.62784e-07	2.95772	0.0011655	0.0112276	6.78839
ENSG00000249464	LINC01091	265.333	2.70551	0.497815	9.66999e-10	2.34273e-08	2.89689	0.0011655	0.0112276	7.63028
ENSG00000267750	RUNDC3A-AS1	33.797	2.70159	0.77289	7.1397e-06	6.52106e-05	3.13992	0.002331	0.0163305	4.18568
ENSG00000100167	2003-09-01	90.8142	2.70116	0.654546	5.82735e-07	7.3446e-06	3.00989	0.004662	0.0243902	5.13403
ENSG00000123700	KCNJ2	89.1441	2.7006	0.419591	2.31228e-12	9.19946e-11	2.86048	0.0011655	0.0112276	10.0362
ENSG00000172361	CFAP53	24.0885	2.69951	0.573039	4.08692e-08	6.85358e-07	2.94555	0.0011655	0.0112276	6.16408
ENSG00000268895	A1BG-AS1	70.9021	2.69296	0.281599	2.53795e-23	4.29925e-21	2.77129	0.0011655	0.0112276	20.3666
ENSG00000188573	FBLL1	17.4967	2.69181	0.706529	2.14326e-06	2.28586e-05	3.04969	0.002331	0.0163305	4.64095
ENSG00000176490	DIRAS1	124.238	2.68855	0.470635	1.9652e-10	5.49824e-09	2.84785	0.0011655	0.0112276	8.25978
ENSG00000177839	PCDHB9	52.4504	2.6866	0.532798	7.72873e-09	1.5586e-07	2.88903	0.0011655	0.0112276	6.80726
ENSG00000104967	NOVA2	161.961	2.68629	0.336576	2.94322e-17	2.45361e-15	2.75982	0.0011655	0.0112276	14.6102
ENSG00000261360	AC010491.1	18.8495	2.67802	0.549165	1.78277e-08	3.29089e-07	2.89621	0.0011655	0.0112276	6.48269
ENSG00000279561	AL845472.2	17.2801	2.67497	0.5515	2.0268e-08	3.69926e-07	2.96187	0.0011655	0.0112276	6.43189
ENSG00000133640	LRRIQ1	86.938	2.67475	0.648169	5.77236e-07	7.2811e-06	2.98747	0.0011655	0.0112276	5.1378
ENSG00000146215	CRIP3	16.6986	2.67044	0.740655	4.72271e-06	4.54516e-05	3.06932	0.0011655	0.0112276	4.34245
ENSG00000181652	ATG9B	57.6708	2.65831	0.710882	2.81286e-06	2.89607e-05	3.08414	0.00815851	0.0357157	4.53819
ENSG00000273274	ZBTB8B	11.1827	2.64991	0.570833	5.50713e-08	8.97828e-07	2.91441	0.0011655	0.0112276	6.04681
ENSG00000144290	SLC4A10	69.0517	2.64903	0.481894	6.45176e-10	1.62478e-08	2.81527	0.002331	0.0163305	7.78921
ENSG00000249779	AC106800.2	6.39449	2.64902	0.724641	3.89142e-06	3.84934e-05	3.14983	0.00323167	0.0219987	4.41461
ENSG00000181418	DDN	16.0585	2.64751	0.874625	3.65221e-05	0.000267085	3.06806	0.004662	0.0243902	3.57335
ENSG00000176749	CDK5R1	77.0268	2.64272	0.57871	7.8566e-08	1.23356e-06	2.8791	0.0011655	0.0112276	5.90884
ENSG00000198932	GPRASP1	687.503	2.63811	0.266591	8.67859e-25	1.7264e-22	2.69213	0.0011655	0.0112276	21.7629
ENSG00000163689	C3orf67	36.7707	2.63759	0.598525	1.64519e-07	2.40059e-06	2.87539	0.0011655	0.0112276	5.61968
ENSG00000270021	AC026691.1	14.9447	2.6369	0.605037	2.05097e-07	2.92382e-06	2.93044	0.0011655	0.0112276	5.53405
ENSG00000249158	PCDHA11	55.2452	2.61408	0.382563	1.41766e-13	6.86141e-12	2.67956	0.0011655	0.0112276	11.1636
ENSG00000235706	DICER1-AS1	94.1549	2.6132	0.407402	2.3697e-12	9.39345e-11	2.74538	0.0011655	0.0112276	10.0272
ENSG00000271614	ATP2B1-AS1	30.3842	2.61111	0.406543	2.23699e-12	8.93273e-11	2.69078	0.0011655	0.0112276	10.049
ENSG00000199325	RNU4-39P	40.4333	2.60652	0.446535	8.62716e-11	2.5909e-09	2.75606	0.0011655	0.0112276	8.58655
ENSG00000156103	MMP16	199.859	2.60338	0.546864	3.01571e-08	5.22859e-07	2.84706	0.0011655	0.0112276	6.28162
ENSG00000276740	AL445649.1	11.7298	2.60277	0.546606	2.9979e-08	5.2086e-07	2.77256	0.0011655	0.0112276	6.28328
ENSG00000277795	AC244517.3	10.2975	2.59886	0.567776	7.30034e-08	1.15627e-06	2.70038	0.0011655	0.0112276	5.93694
ENSG00000154040	CABYR	27.1696	2.59835	0.522511	1.03436e-08	2.02969e-07	2.84051	0.0011655	0.0112276	6.69257
ENSG00000260285	AL133367.1	54.761	2.59776	0.588944	1.58694e-07	2.3234e-06	2.89648	0.002331	0.0163305	5.63388
ENSG00000280120	AC073857.1	13.4027	2.59681	0.476937	8.2408e-10	2.01676e-08	2.78412	0.0011655	0.0112276	7.69534
ENSG00000287430		18.6778	2.59591	0.739977	6.79666e-06	6.24987e-05	3.10935	0.00813307	0.0357157	4.20413
ENSG00000116675	DNAJC6	177.913	2.59359	0.459105	2.56937e-10	6.98142e-09	2.75189	0.002331	0.0163305	8.15606
ENSG00000163040	CCDC74A	20.7721	2.59299	0.466256	4.25529e-10	1.11569e-08	2.72061	0.0011655	0.0112276	7.95246
ENSG00000204815	TTC25	52.7047	2.59258	0.435995	4.40802e-11	1.38722e-09	2.73089	0.0011655	0.0112276	8.85786
ENSG00000250371	AC007370.2	12.7427	2.58739	0.620734	4.68508e-07	6.03604e-06	2.79746	0.0011655	0.0112276	5.21925
ENSG00000260572	AC069224.1	19.2823	2.57105	0.670508	1.90337e-06	2.05328e-05	2.97006	0.00815851	0.0357157	4.68755
ENSG00000277767	AL442128.2	19.859	2.56768	0.62867	6.70597e-07	8.30889e-06	2.83609	0.0011655	0.0112276	5.08046
ENSG00000130222	GADD45G	90.4914	2.56762	0.498108	3.91634e-09	8.50882e-08	2.74712	0.0011655	0.0112276	7.07013
ENSG00000184702	2005-09-01	19.2006	2.56624	0.496202	3.57349e-09	7.79517e-08	2.7229	0.0011655	0.0112276	7.10817
ENSG00000165533	TTC8	264.927	2.56177	0.458256	3.50806e-10	9.3103e-09	2.73362	0.002331	0.0163305	8.03104
ENSG00000131437	KIF3A	403.534	2.5555	0.33389	3.13527e-16	2.25854e-14	2.64718	0.0011655	0.0112276	13.6462
ENSG00000163531	NFASC	1499.99	2.55241	0.313123	5.81095e-18	5.27192e-16	2.6366	0.0011655	0.0112276	15.278
ENSG00000273367	AL355472.4	8.28398	2.54938	0.710973	5.07223e-06	4.84498e-05	3.05279	0.002331	0.0163305	4.31471
ENSG00000260329	AC007541.1	11.7533	2.54886	0.521289	1.53546e-08	2.86765e-07	2.72749	0.0011655	0.0112276	6.54247
ENSG00000155052	CNTNAP5	45.6558	2.54854	0.778621	1.60705e-05	0.000132342	3.01543	0.00815851	0.0357157	3.8783
ENSG00000163995	ABLIM2	247.104	2.54786	0.383157	4.57118e-13	2.05211e-11	2.67115	0.0011655	0.0112276	10.6878
ENSG00000271824	SMIM32	52.0301	2.54516	0.760109	1.22803e-05	0.000105205	3.04137	0.004662	0.0243902	3.97796
ENSG00000186462	NAP1L2	50.7795	2.54221	0.319075	2.56613e-17	2.14831e-15	2.60931	0.0011655	0.0112276	14.6679
ENSG00000253953	PCDHGB4	71.5139	2.54121	0.540927	3.97389e-08	6.6847e-07	2.77445	0.0011655	0.0112276	6.17492
ENSG00000101298	SNPH	151.449	2.54088	0.380174	3.60283e-13	1.64118e-11	2.68096	0.0011655	0.0112276	10.7848
ENSG00000269473	AC012313.8	17.7489	2.53566	0.558378	8.43716e-08	1.31236e-06	2.75255	0.002331	0.0163305	5.88195
ENSG00000139438	FAM222A	166.466	2.53379	0.480028	1.9668e-09	4.57577e-08	2.73957	0.004662	0.0243902	7.33954
ENSG00000233175	AC008105.1	24.9891	2.53155	0.613997	5.6326e-07	7.12554e-06	2.85398	0.0011655	0.0112276	5.14718
ENSG00000166313	APBB1	319.366	2.52523	0.356915	2.27479e-14	1.24872e-12	2.63438	0.0011655	0.0112276	11.9035
ENSG00000087460	GNAS	12936.6	2.52211	0.301729	9.79048e-19	1.0061e-16	2.59933	0.0011655	0.0112276	15.9974
ENSG00000277363	SRCIN1	469.117	2.51982	0.362828	5.72301e-14	2.97583e-12	2.62434	0.0011655	0.0112276	11.5264
ENSG00000118402	ELOVL4	28.8135	2.51661	0.655635	1.86655e-06	2.02059e-05	2.85441	0.0011655	0.0112276	4.69452
ENSG00000136842	TMOD1	406.837	2.51139	0.428862	7.05543e-11	2.15469e-09	2.66216	0.0011655	0.0112276	8.66662
ENSG00000173418	NAA20	481.803	2.51012	0.564626	1.31134e-07	1.95422e-06	2.77368	0.00815851	0.0357157	5.70903
ENSG00000286214		436.941	2.50897	0.543519	5.83815e-08	9.46811e-07	2.75439	0.00815851	0.0357157	6.02374
ENSG00000266256	LINC00683	32.9935	2.50679	0.476851	2.17405e-09	4.99364e-08	2.70131	0.0011655	0.0112276	7.30158
ENSG00000112981	NME5	47.2789	2.50666	0.476431	2.12291e-09	4.90737e-08	2.68357	0.0011655	0.0112276	7.30915
ENSG00000201155	RNU1-24P	11.5899	2.50161	0.502482	9.50737e-09	1.88435e-07	2.76052	0.0011655	0.0112276	6.72484
ENSG00000204442	FAM155A	147.242	2.49864	0.30557	4.33428e-18	4.03349e-16	2.57027	0.0011655	0.0112276	15.3943
ENSG00000008277	ADAM22	210.956	2.49763	0.495039	6.701e-09	1.37723e-07	2.70038	0.002331	0.0163305	6.86099
ENSG00000131398	KCNC3	494.739	2.4975	0.39495	3.75734e-12	1.44195e-10	2.62338	0.0011655	0.0112276	9.84105
ENSG00000240498	CDKN2B-AS1	93.5214	2.49539	0.619801	8.51607e-07	1.02075e-05	2.83049	0.00815851	0.0357157	4.99108
ENSG00000235314	LINC00957	33.1513	2.49525	0.478668	2.7433e-09	6.18969e-08	2.69561	0.002331	0.0163305	7.20833
ENSG00000166407	LMO1	21.3165	2.49403	0.687024	4.28746e-06	4.1782e-05	2.82462	0.004662	0.0243902	4.37901
ENSG00000168792	ABHD15	264.116	2.4936	0.373953	3.79421e-13	1.72113e-11	2.61793	0.0011655	0.0112276	10.7642
ENSG00000259235	AC066612.1	11.6977	2.49355	0.841927	4.73034e-05	0.000334316	3.00124	0.004662	0.0243902	3.47584
ENSG00000116544	DLGAP3	41.9169	2.49209	0.495694	7.33804e-09	1.4954e-07	2.69429	0.0011655	0.0112276	6.82524
ENSG00000185100	ADSSL1	156.35	2.4909	0.572745	2.04001e-07	2.9101e-06	2.76525	0.0011655	0.0112276	5.53609
ENSG00000273987	AC121761.2	7.51197	2.48754	0.731417	1.0236e-05	8.96755e-05	3.06065	0.00787228	0.0357157	4.04733
ENSG00000161682	FAM171A2	26.8601	2.4841	0.469392	1.77156e-09	4.15274e-08	2.63469	0.0011655	0.0112276	7.38167
ENSG00000171757	LRRC34	25.1056	2.48122	0.401799	9.57788e-12	3.49037e-10	2.5662	0.0011655	0.0112276	9.45713
ENSG00000151322	NPAS3	119.393	2.48117	0.52555	3.46686e-08	5.90975e-07	2.70316	0.0011655	0.0112276	6.22843
ENSG00000196632	WNK3	117.685	2.47717	0.40393	1.24941e-11	4.43386e-10	2.61069	0.0011655	0.0112276	9.35322
ENSG00000237310	AC008267.5	11.0061	2.47689	0.504004	1.3091e-08	2.4987e-07	2.6786	0.0011655	0.0112276	6.60229
ENSG00000133134	BEX2	183.372	2.473	0.501708	1.21201e-08	2.34433e-07	2.67741	0.002331	0.0163305	6.62998
ENSG00000201439	RNU4-67P	19.4888	2.46499	0.505245	1.56389e-08	2.91822e-07	2.65359	0.002331	0.0163305	6.53488
ENSG00000105220	GPI	2361.24	2.46437	0.551819	1.18086e-07	1.78058e-06	2.72331	0.00815851	0.0357157	5.74944
ENSG00000198208	RPS6KL1	189.706	2.45791	0.397364	8.81222e-12	3.22218e-10	2.58375	0.0011655	0.0112276	9.49185
ENSG00000263603	AC127024.2	93.2298	2.45696	0.343676	1.23253e-14	7.08884e-13	2.53475	0.0011655	0.0112276	12.1494
ENSG00000176401	EID2B	31.181	2.45492	0.481722	5.03389e-09	1.06074e-07	2.71941	0.0011655	0.0112276	6.97439
ENSG00000183150	GPR19	9.03686	2.45137	0.663907	3.3746e-06	3.4049e-05	2.8004	0.00336134	0.0223591	4.4679
ENSG00000198732	SMOC1	559.967	2.44608	0.676505	4.56582e-06	4.41179e-05	2.82334	0.0011655	0.0112276	4.35538
ENSG00000181619	GPR135	188.691	2.44555	0.362552	2.13673e-13	1.00938e-11	2.56853	0.0011655	0.0112276	10.9959
ENSG00000261377	PDCD6IPP2	18.2403	2.44325	0.476321	4.19896e-09	9.05031e-08	2.52491	0.0011655	0.0112276	7.04334
ENSG00000186479	RGS7BP	37.5784	2.43667	0.629957	1.65792e-06	1.82481e-05	2.83079	0.0011655	0.0112276	4.73878
ENSG00000165521	EML5	238.953	2.43532	0.440634	4.64143e-10	1.20527e-08	2.59552	0.0011655	0.0112276	7.91892
ENSG00000215529	EFCAB8	18.6168	2.43376	0.441674	5.09881e-10	1.31773e-08	2.60395	0.0011655	0.0112276	7.88017
ENSG00000199664	RNU6-1266P	20.396	2.43199	0.537133	8.77183e-08	1.3576e-06	2.69668	0.0011655	0.0112276	5.86723
ENSG00000084710	EFR3B	137.931	2.42523	0.490076	1.08039e-08	2.11046e-07	2.64429	0.0011655	0.0112276	6.67562
ENSG00000169989	TIGD4	12.3427	2.42455	0.496353	1.50107e-08	2.82042e-07	2.79686	0.0011655	0.0112276	6.54969
ENSG00000168993	CPLX1	88.6181	2.42411	0.483441	7.67564e-09	1.55253e-07	2.62726	0.0011655	0.0112276	6.80896
ENSG00000188613	NANOS1	34.6084	2.42189	0.702234	8.69894e-06	7.76211e-05	2.79993	0.004662	0.0243902	4.11002
ENSG00000283341	AC068205.2	42.0038	2.42116	0.601513	8.55773e-07	1.02405e-05	2.72808	0.002331	0.0163305	4.98968
ENSG00000247121	AC009126.1	31.3039	2.42091	0.536696	9.49962e-08	1.45672e-06	2.6619	0.0011655	0.0112276	5.83662
ENSG00000064042	LIMCH1	1140.76	2.41858	0.407415	4.06697e-11	1.29682e-09	2.5652	0.0011655	0.0112276	8.88712
ENSG00000215018	COL28A1	258.565	2.4172	0.644479	2.6869e-06	2.78357e-05	2.76797	0.004662	0.0243902	4.5554
ENSG00000133169	BEX1	405.821	2.40832	0.637346	2.40226e-06	2.52978e-05	2.74609	0.002331	0.0163305	4.59692
ENSG00000212521	RNU6-918P	8.40814	2.40814	0.750448	2.09688e-05	0.000165695	2.85606	0.00813307	0.0357157	3.78069
ENSG00000174599	TRAM1L1	16.5282	2.40763	0.550387	1.80088e-07	2.60323e-06	2.63476	0.002331	0.0163305	5.58449
ENSG00000261670	AC012213.2	8.89776	2.39908	0.747307	2.09404e-05	0.000165531	2.6491	0.002331	0.0163305	3.78112
ENSG00000107331	ABCA2	952.691	2.39321	0.2586	2.79585e-22	4.36618e-20	2.45473	0.0011655	0.0112276	19.3599
ENSG00000139890	REM2	18.2116	2.39028	0.660994	4.61652e-06	4.45285e-05	2.75116	0.002331	0.0163305	4.35136
ENSG00000235194	PPP1R3E	350.716	2.38674	0.417021	1.44944e-10	4.15169e-09	2.54793	0.0011655	0.0112276	8.38178
ENSG00000121743	GJA3	14.6601	2.38501	0.806114	5.00253e-05	0.000350355	2.9251	0.0011655	0.0112276	3.45549
ENSG00000207010	RNU6-318P	15.2667	2.37946	0.451887	1.9743e-09	4.58828e-08	2.5947	0.0011655	0.0112276	7.33835
ENSG00000141665	FBXO15	19.6928	2.37041	0.672505	6.62443e-06	6.11484e-05	2.6743	0.002331	0.0163305	4.21362
ENSG00000163704	PRRT3	68.2876	2.36995	0.450899	2.07753e-09	4.82304e-08	2.53901	0.0011655	0.0112276	7.31668
ENSG00000105270	CLIP3	401.605	2.36913	0.430359	5.14723e-10	1.32708e-08	2.54239	0.0011655	0.0112276	7.8771
ENSG00000270953	AC007938.3	36.546	2.36862	0.4841	1.43012e-08	2.71298e-07	2.55275	0.0011655	0.0112276	6.56655
ENSG00000183248	PRR36	259.699	2.36512	0.448852	1.93107e-09	4.50656e-08	2.53581	0.002331	0.0163305	7.34615
ENSG00000171435	KSR2	423.427	2.36468	0.432172	6.22285e-10	1.57445e-08	2.52846	0.004662	0.0243902	7.80287
ENSG00000164199	ADGRV1	855.763	2.36261	0.501051	3.50813e-08	5.96602e-07	2.5854	0.0011655	0.0112276	6.22432
ENSG00000243232	PCDHAC2	43.8965	2.36106	0.368168	1.91019e-12	7.69864e-11	2.42738	0.0011655	0.0112276	10.1136
ENSG00000213199	ASIC3	37.9292	2.36093	0.469517	7.06037e-09	1.44561e-07	2.55435	0.0011655	0.0112276	6.83995
ENSG00000258655	ARHGAP5-AS1	34.0164	2.35962	0.611756	1.7599e-06	1.92532e-05	2.7135	0.0011655	0.0112276	4.7155
ENSG00000275004	ZNF280B	30.9684	2.35451	0.458456	3.98762e-09	8.63706e-08	2.60002	0.0011655	0.0112276	7.06363
ENSG00000179761	PIPOX	51.205	2.35368	0.65667	5.29228e-06	5.01541e-05	2.76487	0.002331	0.0163305	4.29969
ENSG00000036530	CYP46A1	94.1698	2.35314	0.522152	9.70373e-08	1.48382e-06	2.58565	0.004662	0.0243902	5.82862
ENSG00000124493	GRM4	148.889	2.35067	0.595514	1.20813e-06	1.38529e-05	2.65059	0.004662	0.0243902	4.85846
ENSG00000165716	FAM69B	135.877	2.34747	0.379109	7.98364e-12	2.93405e-10	2.45988	0.0011655	0.0112276	9.53253
ENSG00000111664	GNB3	63.8678	2.34723	0.312943	8.16889e-16	5.67712e-14	2.46681	0.0011655	0.0112276	13.2459
ENSG00000108924	HLF	242.755	2.34524	0.497531	3.53928e-08	6.01428e-07	2.56261	0.004662	0.0243902	6.22082
ENSG00000286230		9.66884	2.34447	0.552653	3.32194e-07	4.43806e-06	2.55297	0.0011655	0.0112276	5.35281
ENSG00000206898	RF00432	12.2901	2.3427	0.699055	1.28724e-05	0.000109413	2.67483	0.002331	0.0163305	3.96093
ENSG00000166960	CCDC178	13.9448	2.34058	0.65396	5.427e-06	5.13186e-05	2.71121	0.002331	0.0163305	4.28972
ENSG00000092068	SLC7A8	1355.74	2.33904	0.591924	1.19035e-06	1.3688e-05	2.65208	0.004662	0.0243902	4.86366
ENSG00000214770	AL161756.1	12.1719	2.338	0.578788	8.16561e-07	9.84732e-06	2.57651	0.0011655	0.0112276	5.00668
ENSG00000172824	CES4A	185.934	2.33122	0.487581	2.52909e-08	4.47556e-07	2.5503	0.0011655	0.0112276	6.34915
ENSG00000281731	AC110079.2	14.0147	2.33092	0.480567	1.78068e-08	3.29089e-07	2.46827	0.0011655	0.0112276	6.48269
ENSG00000220201	ZGLP1	13.5571	2.32987	0.477225	1.51343e-08	2.84118e-07	2.52592	0.0011655	0.0112276	6.5465
ENSG00000157388	CACNA1D	1000.13	2.32822	0.479503	1.73513e-08	3.21015e-07	2.54035	0.002331	0.0163305	6.49348
ENSG00000254094	AC078852.2	13.0988	2.32802	0.705882	1.57531e-05	0.000130074	2.63618	0.00813307	0.0357157	3.88581
ENSG00000174516	PELI3	210.712	2.31488	0.553991	4.45813e-07	5.78144e-06	2.59084	0.0011655	0.0112276	5.23796
ENSG00000184949	FAM227A	146.248	2.31397	0.389615	3.87956e-11	1.24255e-09	2.45407	0.0011655	0.0112276	8.90569
ENSG00000279168	AC105052.4	9.41271	2.3114	0.778397	5.01905e-05	0.000351058	3.03279	0.00527816	0.0273843	3.45462
ENSG00000135127	BICDL1	295.224	2.30835	0.425463	8.06441e-10	1.98255e-08	2.48178	0.0011655	0.0112276	7.70278
ENSG00000270012	AC232271.1	75.3814	2.30813	0.321441	8.87639e-15	5.2159e-13	2.42476	0.0011655	0.0112276	12.2827
ENSG00000164114	MAP9	381.003	2.30586	0.371335	7.08447e-12	2.63487e-10	2.43142	0.0011655	0.0112276	9.57924
ENSG00000143630	HCN3	126.104	2.30568	0.615717	2.84729e-06	2.92457e-05	2.64825	0.004662	0.0243902	4.53394
ENSG00000131979	GCH1	198.76	2.29867	0.40765	2.3593e-10	6.46735e-09	2.46578	0.0011655	0.0112276	8.18927
ENSG00000270332	SMC2-AS1	6.16329	2.29622	0.915173	0.000217031	0.00121896	3.17167	0.00509212	0.0265641	2.91401
ENSG00000204963	PCDHA7	12.4112	2.29439	0.610127	2.6832e-06	2.78107e-05	2.58852	0.002331	0.0163305	4.55579
ENSG00000105737	GRIK5	139.165	2.29382	0.479073	2.46131e-08	4.38166e-07	2.49979	0.002331	0.0163305	6.35836
ENSG00000197457	STMN3	198.067	2.29348	0.329388	4.28871e-14	2.28482e-12	2.39477	0.0011655	0.0112276	11.6411
ENSG00000277450	AC002094.4	7.91034	2.29122	0.723915	2.58917e-05	0.000199577	2.67503	0.004662	0.0243902	3.69989
ENSG00000105419	MEIS3	169.694	2.28858	0.426513	1.13189e-09	2.71792e-08	2.47157	0.0011655	0.0112276	7.56576
ENSG00000171033	PKIA	50.5826	2.28639	0.505844	9.24541e-08	1.42176e-06	2.5437	0.0011655	0.0112276	5.84717
ENSG00000234390	USP27X-AS1	15.9545	2.28617	0.530759	2.51106e-07	3.48574e-06	2.51438	0.0011655	0.0112276	5.4577
ENSG00000184925	LCN12	58.7836	2.28467	0.626109	4.22469e-06	4.12444e-05	2.62833	0.002331	0.0163305	4.38463
ENSG00000132535	DLG4	435.29	2.27947	0.357888	2.51324e-12	9.92616e-11	2.4056	0.0011655	0.0112276	10.0032
ENSG00000263412	AC004477.1	14.0495	2.27908	0.551566	5.55831e-07	7.04801e-06	2.55119	0.0011655	0.0112276	5.15193
ENSG00000273451	AL031666.3	21.8265	2.27637	0.528117	2.4864e-07	3.46037e-06	2.6048	0.0011655	0.0112276	5.46088
ENSG00000136960	ENPP2	657.924	2.27501	0.604781	2.69524e-06	2.78954e-05	2.61212	0.004662	0.0243902	4.55447
ENSG00000197558	SSPO	185.774	2.27493	0.571404	1.07469e-06	1.25215e-05	2.57064	0.00815851	0.0357157	4.90234
ENSG00000120322	PCDHB8	13.2681	2.27102	0.559502	7.69188e-07	9.38038e-06	2.59833	0.0011655	0.0112276	5.02778
ENSG00000171130	ATP6V0E2	153.785	2.26897	0.439237	3.42828e-09	7.52383e-08	2.4442	0.0011655	0.0112276	7.12356
ENSG00000253286	AC090193.1	8.60439	2.26852	0.876795	0.000175052	0.00101379	2.76837	0.00815851	0.0357157	2.99405
ENSG00000079689	SCGN	280.761	2.26835	0.590963	1.9718e-06	2.11552e-05	2.58281	0.004662	0.0243902	4.67458
ENSG00000114656	KIAA1257	46.1408	2.26721	0.558253	7.63046e-07	9.32081e-06	2.54022	0.0011655	0.0112276	5.03055
ENSG00000021645	NRXN3	251.597	2.2654	0.518602	1.91013e-07	2.75199e-06	2.52073	0.0011655	0.0112276	5.56035
ENSG00000284874	AC000093.1	22.548	2.26076	0.574762	1.32791e-06	1.50513e-05	2.51543	0.002331	0.0163305	4.82243
ENSG00000073464	CLCN4	127.2	2.25671	0.351781	1.86197e-12	7.51828e-11	2.37668	0.0011655	0.0112276	10.1239
ENSG00000151552	QDPR	252.07	2.25558	0.448996	7.37011e-09	1.49912e-07	2.44914	0.0011655	0.0112276	6.82416
ENSG00000185924	RTN4RL1	50.4486	2.25462	0.48101	4.13436e-08	6.91707e-07	2.45487	0.0011655	0.0112276	6.16008
ENSG00000106013	ANKRD7	10.7184	2.25425	0.743498	4.20865e-05	0.000302073	2.66162	0.00527816	0.0273843	3.51989
ENSG00000176809	LRRC37A3	106.825	2.25415	0.412504	6.53028e-10	1.64265e-08	2.40038	0.0011655	0.0112276	7.78446
ENSG00000221886	ZBED8	64.5174	2.25348	0.370611	1.61871e-11	5.63183e-10	2.41079	0.0011655	0.0112276	9.24935
ENSG00000180881	CAPS2	75.609	2.25283	0.342902	6.60971e-13	2.89532e-11	2.38676	0.0011655	0.0112276	10.5383
ENSG00000153140	CETN3	43.3288	2.2501	0.4683	2.2953e-08	4.12678e-07	2.49995	0.0011655	0.0112276	6.38439
ENSG00000236358	AL355472.3	13.1295	2.24767	0.549575	6.79981e-07	8.41131e-06	2.5357	0.0011655	0.0112276	5.07514
ENSG00000233073	AC005009.2	18.6473	2.24612	0.676691	1.52591e-05	0.000126574	2.59407	0.002331	0.0163305	3.89766
ENSG00000039139	DNAH5	423.616	2.24553	0.42891	2.36303e-09	5.38777e-08	2.4203	0.0011655	0.0112276	7.26859
ENSG00000236474	GCNT1P1	13.4748	2.24083	0.612286	4.14692e-06	4.05949e-05	2.53976	0.004662	0.0243902	4.39153
ENSG00000137726	FXYD6	317.812	2.2404	0.597693	2.90064e-06	2.97515e-05	2.57468	0.004662	0.0243902	4.52649
ENSG00000011332	DPF1	11.0533	2.23956	0.48866	6.95007e-08	1.10889e-06	2.43963	0.0011655	0.0112276	5.95511
ENSG00000119946	CNNM1	110.895	2.23294	0.347883	1.82968e-12	7.41552e-11	2.33263	0.0011655	0.0112276	10.1299
ENSG00000232504	ST3GAL5-AS1	10.3967	2.23266	0.83195	0.000133579	0.000806793	2.81168	0.00815851	0.0357157	3.09324
ENSG00000167037	SGSM1	302.7	2.23073	0.46781	2.78529e-08	4.87436e-07	2.43714	0.0011655	0.0112276	6.31208
ENSG00000155966	AFF2	61.816	2.22839	0.683887	1.92844e-05	0.000154468	2.64062	0.002331	0.0163305	3.81116
ENSG00000158106	RHPN1	145.202	2.22149	0.402881	4.98321e-10	1.29093e-08	2.39348	0.0011655	0.0112276	7.8891
ENSG00000104953	TLE6	27.8413	2.21543	0.522907	3.59319e-07	4.75939e-06	2.45768	0.004662	0.0243902	5.32245
ENSG00000177432	NAP1L5	100.764	2.21492	0.307856	8.03413e-15	4.77271e-13	2.30881	0.0011655	0.0112276	12.3212
ENSG00000226332	AL354836.1	30.0126	2.20808	0.5424	7.56634e-07	9.2533e-06	2.46952	0.002331	0.0163305	5.0337
ENSG00000234345	AC234782.4	5.67357	2.20402	0.799604	0.000108545	0.000678659	3.0939	0.00473121	0.0247404	3.16835
ENSG00000175279	CENPS	4.69767	2.2018	0.683274	2.2386e-05	0.00017555	2.36209	0.00336134	0.0223591	3.7556
ENSG00000171817	ZNF540	86.6256	2.19507	0.313953	3.55243e-14	1.90662e-12	2.3014	0.0011655	0.0112276	11.7197
ENSG00000269514	AC024257.3	45.0864	2.19305	0.535313	6.8248e-07	8.43684e-06	2.50027	0.0011655	0.0112276	5.07382
ENSG00000127955	GNAI1	364.109	2.1891	0.491486	1.33296e-07	1.98507e-06	2.43544	0.002331	0.0163305	5.70222
ENSG00000279611	AC012313.10	12.0135	2.18815	0.439179	9.49707e-09	1.88403e-07	2.50713	0.0011655	0.0112276	6.72491
ENSG00000175170	FAM182B	39.6443	2.18658	0.395331	4.60955e-10	1.19987e-08	2.33249	0.0011655	0.0112276	7.92087
ENSG00000199634	RNU4-79P	32.2582	2.18236	0.512244	3.30088e-07	4.41697e-06	2.37887	0.002331	0.0163305	5.35488
ENSG00000137691	C11orf70	22.8318	2.18143	0.596305	4.34739e-06	4.22521e-05	2.50112	0.0011655	0.0112276	4.37415
ENSG00000005448	WDR54	37.1563	2.17877	0.349412	6.22646e-12	2.33983e-10	2.36204	0.0011655	0.0112276	9.63082
ENSG00000199836	RNU1-47P	13.9689	2.17636	0.44701	1.72948e-08	3.20242e-07	2.2884	0.0011655	0.0112276	6.49452
ENSG00000100228	RAB36	146.997	2.17558	0.258832	5.28326e-19	5.6432e-17	2.22168	0.0011655	0.0112276	16.2485
ENSG00000186952	TMEM232	71.6555	2.17522	0.492828	1.62953e-07	2.38093e-06	2.40185	0.0011655	0.0112276	5.62325
ENSG00000188766	SPRED3	139.704	2.17196	0.407727	1.48442e-09	3.50235e-08	2.33998	0.0011655	0.0112276	7.45564
ENSG00000138769	CDKL2	42.8832	2.17095	0.467482	5.39014e-08	8.80078e-07	2.35489	0.0011655	0.0112276	6.05548
ENSG00000158423	RIBC1	29.8241	2.1709	0.490087	1.5171e-07	2.23321e-06	2.38027	0.0011655	0.0112276	5.65107
ENSG00000138622	HCN4	50.7631	2.16989	0.429008	6.45315e-09	1.33007e-07	2.34343	0.0011655	0.0112276	6.87612
ENSG00000259153	AC004816.1	9.07489	2.16625	0.626872	9.70456e-06	8.55382e-05	2.69571	0.00336134	0.0223591	4.06784
ENSG00000232434	AJM1	161.052	2.16518	0.330042	7.34232e-13	3.16508e-11	2.26788	0.0011655	0.0112276	10.4996
ENSG00000267365	KCNJ2-AS1	14.8858	2.16236	0.466226	5.58771e-08	9.1028e-07	2.27745	0.0011655	0.0112276	6.04083
ENSG00000182272	B4GALNT4	53.427	2.16215	0.374477	1.12137e-10	3.2769e-09	2.30911	0.0011655	0.0112276	8.48454
ENSG00000268658	LINC00664	21.4131	2.16153	0.538855	1.01572e-06	1.19048e-05	2.4983	0.004662	0.0243902	4.92428
ENSG00000172264	MACROD2	150.951	2.15825	0.346122	6.32198e-12	2.37162e-10	2.27833	0.0011655	0.0112276	9.62496
ENSG00000126368	NR1D1	117.091	2.15757	0.32774	6.32463e-13	2.78168e-11	2.27374	0.0011655	0.0112276	10.5557
ENSG00000163596	ICA1L	233.17	2.15227	0.35412	1.73822e-11	5.98253e-10	2.2768	0.0011655	0.0112276	9.22312
ENSG00000201648	RNU4-91P	12.234	2.15142	0.574664	3.15418e-06	3.20638e-05	2.49221	0.0011655	0.0112276	4.49399
ENSG00000112379	ARFGEF3	3463.45	2.14972	0.404232	1.58915e-09	3.74538e-08	2.31903	0.0011655	0.0112276	7.4265
ENSG00000081853	PCDHGA2	76.2624	2.14916	0.498419	2.67623e-07	3.68671e-06	2.395	0.002331	0.0163305	5.43336
ENSG00000128596	CCDC136	141.198	2.14776	0.431514	1.00691e-08	1.98121e-07	2.34995	0.0011655	0.0112276	6.70307
ENSG00000253553	AC090568.2	7.90938	2.14668	0.675665	2.75299e-05	0.00021054	2.53746	0.00527816	0.0273843	3.67667
ENSG00000200759	RNU6-884P	51.7014	2.14538	0.535088	1.03856e-06	1.2138e-05	2.43137	0.0011655	0.0112276	4.91585
ENSG00000235072	AC012074.1	12.8226	2.1434	0.566032	2.66415e-06	2.76528e-05	2.46458	0.002331	0.0163305	4.55826
ENSG00000198046	ZNF667	182.807	2.13943	0.425553	7.78724e-09	1.56779e-07	2.31556	0.0011655	0.0112276	6.80471
ENSG00000257815	LINC01481	122.275	2.13878	0.455066	4.19624e-08	7.01519e-07	2.35532	0.0011655	0.0112276	6.15396
ENSG00000257698	AC084033.3	42.3894	2.13471	0.488548	2.07558e-07	2.95501e-06	2.33368	0.0011655	0.0112276	5.52944
ENSG00000268996	MAN1B1-AS1	11.7918	2.13321	0.443181	2.38115e-08	4.25995e-07	2.23825	0.0011655	0.0112276	6.3706
ENSG00000136367	ZFHX2	164.712	2.13215	0.307839	5.94652e-14	3.08465e-12	2.2243	0.0011655	0.0112276	11.5108
ENSG00000198919	DZIP3	395.87	2.12754	0.367512	1.05513e-10	3.10006e-09	2.26948	0.0011655	0.0112276	8.50863
ENSG00000166165	CKB	344.624	2.12646	0.326276	1.01476e-12	4.24768e-11	2.23905	0.0011655	0.0112276	10.3718
ENSG00000278156	TSC22D1-AS1	46.4362	2.12269	0.372438	1.81243e-10	5.11704e-09	2.27005	0.0011655	0.0112276	8.29098
ENSG00000136854	STXBP1	806.613	2.11905	0.346485	1.41e-11	4.9551e-10	2.24627	0.0011655	0.0112276	9.30495
ENSG00000222796	RNU6-383P	13.1448	2.11762	0.517067	7.31872e-07	8.96564e-06	2.38974	0.0011655	0.0112276	5.04742
ENSG00000072071	ADGRL1	482.731	2.11586	0.33525	4.02241e-12	1.53553e-10	2.24139	0.0011655	0.0112276	9.81374
ENSG00000172771	EFCAB12	79.9837	2.11419	0.660998	2.62803e-05	0.000201998	2.51293	0.00815851	0.0357157	3.69465
ENSG00000204852	TCTN1	386.725	2.11329	0.287205	2.55341e-15	1.6527e-13	2.2026	0.0011655	0.0112276	12.7818
ENSG00000179314	WSCD1	106.36	2.10861	0.663054	2.82087e-05	0.000214613	2.53924	0.004662	0.0243902	3.66834
ENSG00000272323	AC026801.2	15.6336	2.10731	0.527451	1.14442e-06	1.32414e-05	2.37123	0.002331	0.0163305	4.87806
ENSG00000113212	PCDHB7	26.0385	2.10729	0.414196	5.83438e-09	1.21758e-07	2.26855	0.0011655	0.0112276	6.9145
ENSG00000176383	B3GNT4	10.9746	2.10614	0.696865	4.90616e-05	0.000344607	2.53668	0.004662	0.0243902	3.46268
ENSG00000227533	SLC2A1-AS1	30.1984	2.10452	0.561866	3.27139e-06	3.31155e-05	2.42526	0.00815851	0.0357157	4.47997
ENSG00000006468	ETV1	166.915	2.10374	0.45736	7.12469e-08	1.13176e-06	2.32684	0.0011655	0.0112276	5.94625
ENSG00000117152	RGS4	204.835	2.10185	0.626048	1.48984e-05	0.000123866	2.48269	0.0011655	0.0112276	3.90705
ENSG00000102409	BEX4	217.093	2.09925	0.319241	7.04598e-13	3.05556e-11	2.20662	0.0011655	0.0112276	10.5149
ENSG00000235100	AL157400.3	8.28423	2.09663	0.784625	0.000155687	0.000917824	2.68265	0.004662	0.0243902	3.03724
ENSG00000143195	ILDR2	56.0683	2.09574	0.593091	7.67255e-06	6.93183e-05	2.45574	0.004662	0.0243902	4.15915
ENSG00000089091	DZANK1	74.402	2.09404	0.304874	9.33382e-14	4.67402e-12	2.19551	0.0011655	0.0112276	11.3303
ENSG00000287168		15.677	2.09131	0.528558	1.37369e-06	1.5497e-05	2.42425	0.0011655	0.0112276	4.80975
ENSG00000081181	ARG2	82.1905	2.08403	0.488562	3.53249e-07	4.68471e-06	2.33276	0.0011655	0.0112276	5.32932
ENSG00000201296	RNU4-41P	8.336	2.08224	0.743475	0.000104975	0.000659567	2.50696	0.00813307	0.0357157	3.18074
ENSG00000200189	RNU6-832P	8.4847	2.08161	0.71893	7.70495e-05	0.000504275	2.57725	0.0011655	0.0112276	3.29733
ENSG00000165023	DIRAS2	57.3173	2.08152	0.544039	2.40669e-06	2.53199e-05	2.40542	0.0011655	0.0112276	4.59654
ENSG00000267348	GEMIN7-AS1	37.6405	2.08004	0.399383	3.1372e-09	6.96967e-08	2.20568	0.0011655	0.0112276	7.15679
ENSG00000055163	CYFIP2	486.613	2.07673	0.301316	8.07298e-14	4.08034e-12	2.17721	0.0011655	0.0112276	11.3893
ENSG00000277182	AC006449.5	9.79631	2.07613	0.693038	5.53579e-05	0.000382634	2.47457	0.0011655	0.0112276	3.41722
ENSG00000144893	MED12L	48.0368	2.07441	0.490204	4.16731e-07	5.44664e-06	2.34149	0.0011655	0.0112276	5.26387
ENSG00000251664	PCDHA12	28.3112	2.07182	0.398078	3.23212e-09	7.14395e-08	2.14081	0.002331	0.0163305	7.14606
ENSG00000171811	CFAP46	51.1921	2.07112	0.665417	3.71973e-05	0.000271362	2.49675	0.002331	0.0163305	3.56645
ENSG00000194297	RNU1-75P	177.224	2.06995	0.518135	1.19303e-06	1.37048e-05	2.34918	0.0011655	0.0112276	4.86313
ENSG00000109771	LRP2BP	121.681	2.06871	0.459853	1.20936e-07	1.82101e-06	2.28213	0.0011655	0.0112276	5.73969
ENSG00000265688	MAFG-AS1	22.2595	2.06699	0.427996	2.36009e-08	4.22924e-07	2.24739	0.0011655	0.0112276	6.37374
ENSG00000181378	CFAP65	25.674	2.06253	0.600947	1.17266e-05	0.000101181	2.4061	0.0011655	0.0112276	3.9949
ENSG00000271780	AL118558.3	26.4118	2.06215	0.530647	1.91393e-06	2.06364e-05	2.29124	0.00815851	0.0357157	4.68537
ENSG00000252339	RNU6-1061P	6.4378	2.06137	0.602306	1.21779e-05	0.000104535	2.44429	0.0011655	0.0112276	3.98074
ENSG00000121410	A1BG	9.80126	2.06028	0.558547	4.32083e-06	4.20316e-05	2.29928	0.0011655	0.0112276	4.37642
ENSG00000145687	SSBP2	451.183	2.05515	0.303082	1.82277e-13	8.76343e-12	2.16004	0.0011655	0.0112276	11.0573
ENSG00000253767	PCDHGA8	71.1959	2.05199	0.528256	1.95032e-06	2.09558e-05	2.3231	0.002331	0.0163305	4.6787
ENSG00000005961	ITGA2B	18.3137	2.0517	0.545237	3.22875e-06	3.27297e-05	2.27858	0.002331	0.0163305	4.48506
ENSG00000138613	APH1B	171.756	2.05034	0.341418	3.08065e-11	1.00751e-09	2.18661	0.0011655	0.0112276	8.99675
ENSG00000278385	AC121338.2	13.0872	2.04787	0.556529	4.54338e-06	4.39403e-05	2.4706	0.0011655	0.0112276	4.35714
ENSG00000172915	NBEA	1405.37	2.04649	0.420161	1.96256e-08	3.5941e-07	2.23893	0.0011655	0.0112276	6.44441
ENSG00000183098	GPC6	330.717	2.04629	0.409523	1.01903e-08	2.00323e-07	2.2392	0.0011655	0.0112276	6.69827
ENSG00000137821	LRRC49	128.005	2.04509	0.269202	4.50308e-16	3.18047e-14	2.10828	0.0011655	0.0112276	13.4975
ENSG00000272661	AC021097.1	24.8727	2.03898	0.337194	2.41717e-11	8.07574e-10	2.21292	0.0011655	0.0112276	9.09282
ENSG00000163013	FBXO41	199.758	2.03559	0.296714	1.07517e-13	5.33477e-12	2.13606	0.0011655	0.0112276	11.2729
ENSG00000235106	BRD3OS	122.678	2.034	0.322817	4.80657e-12	1.82204e-10	2.15379	0.0011655	0.0112276	9.73944
ENSG00000156042	CFAP70	436.486	2.03243	0.443159	8.30558e-08	1.29561e-06	2.24284	0.002331	0.0163305	5.88753
ENSG00000286416		9.39149	2.02924	0.550116	4.48211e-06	4.34446e-05	2.454	0.0011655	0.0112276	4.36206
ENSG00000130783	CCDC62	14.9261	2.02615	0.522558	2.07481e-06	2.21725e-05	2.26506	0.0011655	0.0112276	4.65419
ENSG00000145730	PAM	2922.63	2.02481	0.426182	3.71677e-08	6.26678e-07	2.22531	0.0011655	0.0112276	6.20296
ENSG00000201642	RNU6-865P	14.2184	2.02271	0.395654	5.7051e-09	1.19405e-07	2.33013	0.0011655	0.0112276	6.92298
ENSG00000100678	SLC8A3	87.5843	2.02147	0.450773	1.377e-07	2.04224e-06	2.20894	0.004662	0.0243902	5.68989
ENSG00000270011	ZNF559-ZNF177	8.54629	2.01889	0.5382	3.52774e-06	3.53802e-05	2.40274	0.0011655	0.0112276	4.45124
ENSG00000200885	RNU1-146P	74.1195	2.01773	0.415986	2.26856e-08	4.08547e-07	2.20364	0.0011655	0.0112276	6.38876
ENSG00000241472	PTPRG-AS1	17.9793	2.0164	0.546315	4.51608e-06	4.37153e-05	2.23007	0.0011655	0.0112276	4.35937
ENSG00000266916	ZNF793-AS1	7.7049	2.01126	0.559632	6.68236e-06	6.16568e-05	2.22308	0.0011655	0.0112276	4.21002
ENSG00000184261	KCNK12	17.616	2.01006	0.735396	0.000140758	0.000841944	2.50074	0.0011655	0.0112276	3.07472
ENSG00000248383	PCDHAC1	60.5091	2.01006	0.449647	1.49733e-07	2.2071e-06	2.21085	0.0011655	0.0112276	5.65618
ENSG00000253208	AC015743.1	4.82187	2.00844	0.935726	0.000786621	0.0036236	2.71738	0.0112427	0.0492074	2.44086
ENSG00000133069	TMCC2	54.9984	2.00681	0.406669	1.49376e-08	2.81308e-07	2.17046	0.0011655	0.0112276	6.55082
ENSG00000123570	RAB9B	47.208	2.00266	0.470626	4.11156e-07	5.38026e-06	2.27575	0.002331	0.0163305	5.2692

## Sheet: Table S3
Table S3. GO and KEGG functional enrichment analysis of less abundant differentially expressed mRNAs (DAVID)
Category	GO_ID	GO_Term	Count	%	Enrichment score	P value	Genes	Fold Enrichment	Bonferroni	Benjamini	FDR
biological process	GO:0007586	digestion	9	1.44695	6.16075	6.90636e-07	ENSG00000275896, ENSG00000128165, ENSG00000204983, ENSG00000137392, ENSG00000187134, ENSG00000168928, ENSG00000168925, ENSG00000010438, ENSG00000096088	11.5334	0.0018485	0.00185021	0.0018364
biological process	GO:0006508	proteolysis	31	4.98392	5.43397	3.68157e-06	ENSG00000215704, ENSG00000088926, ENSG00000145536, ENSG00000275896, ENSG00000005001, ENSG00000052344, ENSG00000162877, ENSG00000162438, ENSG00000072657, ENSG00000012223, ENSG00000128510, ENSG00000015413, ENSG00000153002, ENSG00000158516, ENSG00000129451, ENSG00000117525, ENSG00000137673, ENSG00000096088, ENSG00000219073, ENSG00000204983, ENSG00000140470, ENSG00000184012, ENSG00000182472, ENSG0000…	2.60215	0.00981447	0.00493146	0.00489465
biological process	GO:0042060	wound healing	13	2.09003	5.05487	8.81314e-06	ENSG00000137709, ENSG00000066468, ENSG00000070193, ENSG00000136574, ENSG00000261150, ENSG00000240583, ENSG00000254647, ENSG00000115221, ENSG00000167880, ENSG00000141736, ENSG00000140416, ENSG00000163235, ENSG00000124145	5.0998	0.023334	0.00787013	0.00781138
biological process	GO:0006493	protein O-linked glycosylation	10	1.60772	4.2521	5.59627e-05	ENSG00000156413, ENSG00000118017, ENSG00000070731, ENSG00000172461, ENSG00000185274, ENSG00000139629, ENSG00000198488, ENSG00000115339, ENSG00000171124, ENSG00000156966	5.73801	0.13923	0.036557	0.0362841
biological process	GO:0044278	cell wall disruption in other organism	4	0.643087	4.16603	6.82288e-05	ENSG00000115386, ENSG00000143954, ENSG00000172023, ENSG00000172016	38.4447	0.167058	0.036557	0.0362841
biological process	GO:0042355	L-fucose catabolic process	5	0.803859	4.07974	8.32253e-05	ENSG00000156413, ENSG00000172461, ENSG00000174951, ENSG00000171124, ENSG00000176920	19.2223	0.199861	0.0371601	0.0368827
biological process	GO:0043406	positive regulation of MAP kinase activity	10	1.60772	3.77488	0.000167925	ENSG00000164078, ENSG00000129474, ENSG00000078401, ENSG00000141736, ENSG00000170890, ENSG00000163235, ENSG00000122025, ENSG00000272398, ENSG00000111907, ENSG00000138798	4.99281	0.362314	0.0615063	0.0610472
biological process	GO:0036065	fucosylation	5	0.803859	3.72534	0.000188215	ENSG00000156413, ENSG00000172461, ENSG00000174951, ENSG00000171124, ENSG00000176920	16.0186	0.396058	0.0615063	0.0610472
biological process	GO:0006805	xenobiotic metabolic process	12	1.92926	3.59508	0.00025405	ENSG00000108846, ENSG00000243955, ENSG00000172828, ENSG00000187134, ENSG00000130649, ENSG00000171234, ENSG00000143819, ENSG00000084207, ENSG00000131781, ENSG00000114771, ENSG00000244067, ENSG00000197506	3.90963	0.49373	0.0615063	0.0610472
biological process	GO:0005975	carbohydrate metabolic process	15	2.41158	3.55228	0.00028036	ENSG00000240038, ENSG00000172461, ENSG00000140835, ENSG00000174951, ENSG00000115339, ENSG00000176920, ENSG00000174876, ENSG00000142102, ENSG00000118017, ENSG00000243480, ENSG00000138079, ENSG00000165140, ENSG00000163581, ENSG00000257743, ENSG00000164976	3.18602	0.528195	0.0615063	0.0610472
biological process	GO:0030855	epithelial cell differentiation	11	1.76849	3.52946	0.000295487	ENSG00000128311, ENSG00000114638, ENSG00000243955, ENSG00000187134, ENSG00000066468, ENSG00000116833, ENSG00000196975, ENSG00000131981, ENSG00000073737, ENSG00000244067, ENSG00000163435	4.18704	0.546938	0.0615063	0.0610472
biological process	GO:0008217	regulation of blood pressure	10	1.60772	3.52534	0.000298305	ENSG00000111319, ENSG00000108405, ENSG00000053918, ENSG00000118515, ENSG00000005187, ENSG00000169344, ENSG00000078401, ENSG00000166825, ENSG00000163399, ENSG00000072657	4.63189	0.550346	0.0615063	0.0610472
biological process	GO:0006882	cellular zinc ion homeostasis	7	1.1254	3.52511	0.000298463	ENSG00000139540, ENSG00000104635, ENSG00000205358, ENSG00000158014, ENSG00000198417, ENSG00000125144, ENSG00000169715	7.47535	0.550537	0.0615063	0.0610472
biological process	GO:0019346	transsulfuration	4	0.643087	3.48401	0.000328089	ENSG00000116761, ENSG00000128311, ENSG00000128309, ENSG00000160200	25.6298	0.584842	0.0626141	0.0621467
biological process	GO:0051897	positive regulation of protein kinase B signaling	15	2.41158	3.45521	0.000350583	ENSG00000178752, ENSG00000130600, ENSG00000155629, ENSG00000117525, ENSG00000138798, ENSG00000254647, ENSG00000164078, ENSG00000100219, ENSG00000167244, ENSG00000164251, ENSG00000121351, ENSG00000164976, ENSG00000125398, ENSG00000163235, ENSG00000122025	3.11713	0.609129	0.0626141	0.0621467
biological process	GO:0009312	oligosaccharide biosynthetic process	6	0.96463	3.31511	0.000484054	ENSG00000156413, ENSG00000172461, ENSG00000174951, ENSG00000171124, ENSG00000176920, ENSG00000070526	8.87185	0.726675	0.0810487	0.0804436
biological process	GO:0032808	lacrimal gland development	4	0.643087	3.24943	0.000563085	ENSG00000143061, ENSG00000066468, ENSG00000070193, ENSG00000125398	21.9684	0.778854	0.0849498	0.0843156
biological process	GO:0043410	positive regulation of MAPK cascade	14	2.2508	3.24354	0.000570771	ENSG00000175344, ENSG00000066468, ENSG00000070193, ENSG00000138798, ENSG00000141068, ENSG00000254647, ENSG00000163362, ENSG00000163485, ENSG00000171517, ENSG00000167244, ENSG00000141736, ENSG00000121351, ENSG00000163235, ENSG00000122025	3.12922	0.783363	0.0849498	0.0843156
biological process	GO:0016266	O-glycan processing	7	1.1254	3.20937	0.000617495	ENSG00000118017, ENSG00000070731, ENSG00000139629, ENSG00000198488, ENSG00000140835, ENSG00000115339, ENSG00000156966	6.56372	0.808866	0.085828	0.0851873
biological process	GO:0030335	positive regulation of cell migration	18	2.89389	3.19161	0.000643264	ENSG00000156463, ENSG00000012171, ENSG00000241484, ENSG00000112245, ENSG00000173156, ENSG00000117525, ENSG00000137673, ENSG00000138798, ENSG00000254647, ENSG00000091409, ENSG00000100219, ENSG00000164251, ENSG00000078401, ENSG00000142627, ENSG00000168309, ENSG00000123560, ENSG00000169856, ENSG00000163347	2.59178	0.821624	0.085828	0.0851873
biological process	GO:0006629	lipid metabolic process	16	2.57235	3.16137	0.000689658	ENSG00000019102, ENSG00000175535, ENSG00000174951, ENSG00000171234, ENSG00000130164, ENSG00000131781, ENSG00000114771, ENSG00000116761, ENSG00000187021, ENSG00000170835, ENSG00000060982, ENSG00000169344, ENSG00000137392, ENSG00000189058, ENSG00000015413, ENSG00000103089	2.78332	0.842484	0.085828	0.0851873
biological process	GO:0006865	amino acid transport	7	1.1254	3.15192	0.000704821	ENSG00000162241, ENSG00000149150, ENSG00000138079, ENSG00000017483, ENSG00000163817, ENSG00000174358, ENSG00000188338	6.40744	0.848759	0.085828	0.0851873
biological process	GO:0071320	cellular response to cAMP	8	1.28617	3.09185	0.000809381	ENSG00000053918, ENSG00000165140, ENSG00000001626, ENSG00000118507, ENSG00000162877, ENSG00000181092, ENSG00000240583, ENSG00000103375	5.21284	0.885732	0.0942752	0.0935714
biological process	GO:0045926	negative regulation of growth	5	0.803859	2.988	0.00102802	ENSG00000205358, ENSG00000101213, ENSG00000198417, ENSG00000125144, ENSG00000169715	10.6791	0.936422	0.114753	0.113897
biological process	GO:0061844	antimicrobial humoral immune response mediated by antimicrobial peptide	11	1.76849	2.96568	0.00108223	ENSG00000115386, ENSG00000143954, ENSG00000163739, ENSG00000170890, ENSG00000172023, ENSG00000124875, ENSG00000164825, ENSG00000012223, ENSG00000151882, ENSG00000172016, ENSG00000131981	3.55371	0.945024	0.115972	0.115106
biological process	GO:0098609	cell-cell adhesion	14	2.2508	2.74595	0.00179496	ENSG00000105289, ENSG00000071991, ENSG00000182718, ENSG00000128283, ENSG00000111057, ENSG00000057294, ENSG00000143412, ENSG00000165376, ENSG00000091409, ENSG00000170927, ENSG00000100079, ENSG00000167614, ENSG00000125398, ENSG00000272398	2.76013	0.991877	0.170401	0.169128
biological process	GO:0060575	intestinal epithelial cell differentiation	4	0.643087	2.73961	0.00182132	ENSG00000136574, ENSG00000101213, ENSG00000165556, ENSG00000125398	15.3779	0.992431	0.170401	0.169128
biological process	GO:0016338	calcium-independent cell-cell adhesion via plasma membrane cell-adhesion molecules	5	0.803859	2.72343	0.00189048	ENSG00000165376, ENSG00000253958, ENSG00000066405, ENSG00000163347, ENSG00000134873	9.15349	0.993714	0.170401	0.169128
biological process	GO:0034755	iron ion transmembrane transport	5	0.803859	2.72343	0.00189048	ENSG00000168079, ENSG00000104635, ENSG00000148346, ENSG00000167614, ENSG00000012223	9.15349	0.993714	0.170401	0.169128
biological process	GO:0050873	brown fat cell differentiation	6	0.96463	2.70514	0.00197179	ENSG00000170323, ENSG00000171236, ENSG00000142611, ENSG00000181092, ENSG00000196878, ENSG00000116741	6.59051	0.994946	0.170401	0.169128
biological process	GO:0015701	bicarbonate transport	6	0.96463	2.70514	0.00197179	ENSG00000167434, ENSG00000139540, ENSG00000080493, ENSG00000001626, ENSG00000104635, ENSG00000174502	6.59051	0.994946	0.170401	0.169128
biological process	GO:0030299	intestinal cholesterol absorption	4	0.643087	2.60972	0.00245627	ENSG00000170835, ENSG00000187134, ENSG00000175535, ENSG00000130164	13.9799	0.998624	0.204467	0.202941
biological process	GO:0006730	one-carbon metabolic process	6	0.96463	2.5956	0.00253749	ENSG00000167434, ENSG00000104267, ENSG00000124713, ENSG00000136010, ENSG00000074410, ENSG00000144908	6.23427	0.998894	0.204467	0.202941
biological process	GO:0050679	positive regulation of epithelial cell proliferation	8	1.28617	2.58177	0.00261958	ENSG00000170927, ENSG00000141736, ENSG00000066468, ENSG00000070193, ENSG00000125398, ENSG00000112175, ENSG00000163235, ENSG00000103067	4.27163	0.999112	0.204467	0.202941
biological process	GO:0010951	negative regulation of endopeptidase activity	7	1.1254	2.57328	0.00267128	ENSG00000021355, ENSG00000124570, ENSG00000188488, ENSG00000157150, ENSG00000100665, ENSG00000196136, ENSG00000114204	4.98357	0.999228	0.204467	0.202941
biological process	GO:0042572	retinol metabolic process	7	1.1254	2.53255	0.00293393	ENSG00000248144, ENSG00000170835, ENSG00000121039, ENSG00000175535, ENSG00000042445, ENSG00000114115, ENSG00000073737	4.89296	0.999619	0.218334	0.216704
biological process	GO:0007169	transmembrane receptor protein tyrosine kinase signaling pathway	11	1.76849	2.50998	0.00309047	ENSG00000164078, ENSG00000095585, ENSG00000182580, ENSG00000116194, ENSG00000141736, ENSG00000142627, ENSG00000066468, ENSG00000101213, ENSG00000122025, ENSG00000106123, ENSG00000189292	3.0868	0.99975	0.222518	0.220857
biological process	GO:0006883	cellular sodium ion homeostasis	5	0.803859	2.50082	0.00315628	ENSG00000111319, ENSG00000105675, ENSG00000169344, ENSG00000163399, ENSG00000049759	8.00931	0.99979	0.222518	0.220857
biological process	GO:0009617	response to bacterium	10	1.60772	2.41177	0.00387464	ENSG00000114638, ENSG00000137392, ENSG00000134193, ENSG00000130649, ENSG00000266200, ENSG00000147862, ENSG00000164825, ENSG00000170323, ENSG00000171236, ENSG00000181092	3.23064	0.99997	0.254696	0.252795
biological process	GO:0070814	hydrogen sulfide biosynthetic process	3	0.482315	2.40917	0.00389793	ENSG00000116761, ENSG00000128309, ENSG00000160200	28.8335	0.999971	0.254696	0.252795
biological process	GO:0035377	transepithelial water transport	3	0.482315	2.40917	0.00389793	ENSG00000001626, ENSG00000240583, ENSG00000103375	28.8335	0.999971	0.254696	0.252795
biological process	GO:0070294	renal sodium ion absorption	4	0.643087	2.38763	0.00409609	ENSG00000053918, ENSG00000118515, ENSG00000169344, ENSG00000078401	11.8291	0.999983	0.255196	0.253291
biological process	GO:0071248	cellular response to metal ion	4	0.643087	2.38763	0.00409609	ENSG00000205358, ENSG00000198417, ENSG00000125144, ENSG00000169715	11.8291	0.999983	0.255196	0.253291
biological process	GO:0071280	cellular response to copper ion	5	0.803859	2.30954	0.00490295	ENSG00000205358, ENSG00000198417, ENSG00000125144, ENSG00000169715, ENSG00000240583	7.11938	0.999998	0.298523	0.296294
biological process	GO:0032496	response to lipopolysaccharide	11	1.76849	2.25197	0.00559795	ENSG00000157150, ENSG00000169344, ENSG00000189334, ENSG00000078401, ENSG00000066468, ENSG00000070193, ENSG00000162877, ENSG00000171522, ENSG00000100031, ENSG00000187867, ENSG00000163347	2.8382	1	0.333265	0.330777
biological process	GO:1990573	potassium ion import across plasma membrane	6	0.96463	2.22153	0.0060044	ENSG00000120457, ENSG00000105675, ENSG00000053918, ENSG00000157551, ENSG00000164626, ENSG00000163399	5.12596	1	0.349691	0.34708
biological process	GO:0019344	cysteine biosynthetic process	3	0.482315	2.19484	0.00638503	ENSG00000116761, ENSG00000160200, ENSG00000100031	23.0668	1	0.363947	0.36123
biological process	GO:0006006	glucose metabolic process	7	1.1254	2.17189	0.00673152	ENSG00000254647, ENSG00000156510, ENSG00000053918, ENSG00000167244, ENSG00000189058, ENSG00000181092, ENSG00000169856	4.14019	1	0.375703	0.372898
biological process	GO:0045840	positive regulation of mitotic nuclear division	5	0.803859	2.14254	0.00720212	ENSG00000254647, ENSG00000167244, ENSG00000078401, ENSG00000163235, ENSG00000138798	6.40744	1	0.393765	0.390825
biological process	GO:0010273	detoxification of copper ion	4	0.643087	2.12091	0.00756994	ENSG00000205358, ENSG00000198417, ENSG00000125144, ENSG00000169715	9.61117	1	0.405598	0.40257
biological process	GO:0070372	regulation of ERK1 and ERK2 cascade	5	0.803859	2.09137	0.00810262	ENSG00000170927, ENSG00000141736, ENSG00000142627, ENSG00000066468, ENSG00000084207	6.20075	1	0.425626	0.422449
biological process	GO:0008284	positive regulation of cell proliferation	25	4.01929	2.06319	0.00864598	ENSG00000181541, ENSG00000175344, ENSG00000110148, ENSG00000066468, ENSG00000170890, ENSG00000172016, ENSG00000138798, ENSG00000164078, ENSG00000143954, ENSG00000167244, ENSG00000170927, ENSG00000141736, ENSG00000110719, ENSG00000070193, ENSG00000172023, ENSG00000112175, ENSG00000254647, ENSG00000115386, ENSG00000141441, ENSG00000100219, ENSG00000078401, ENSG00000125398, ENSG00000165556, ENSG0000…	1.76352	1	0.445434	0.442109
biological process	GO:0009395	phospholipid catabolic process	4	0.643087	2.04493	0.00901717	ENSG00000121316, ENSG00000266200, ENSG00000075651, ENSG00000116711	9.0458	1	0.455793	0.45239
biological process	GO:0035725	sodium ion transmembrane transport	9	1.44695	2.03219	0.00928551	ENSG00000111319, ENSG00000080493, ENSG00000017483, ENSG00000163817, ENSG00000174358, ENSG00000133065, ENSG00000157765, ENSG00000146039, ENSG00000197506	3.06196	1	0.458523	0.4551
biological process	GO:0045851	pH reduction	3	0.482315	2.02625	0.0094135	ENSG00000105675, ENSG00000110148, ENSG00000110719	19.2223	1	0.458523	0.4551
biological process	GO:0098656	anion transmembrane transport	5	0.803859	1.99491	0.010118	ENSG00000091262, ENSG00000080493, ENSG00000108846, ENSG00000104635, ENSG00000171017	5.82495	1	0.478193	0.474623
biological process	GO:0007173	epidermal growth factor receptor signaling pathway	6	0.96463	1.99249	0.0101743	ENSG00000141441, ENSG00000168143, ENSG00000125398, ENSG00000163235, ENSG00000162896, ENSG00000138798	4.5229	1	0.478193	0.474623
biological process	GO:0033674	positive regulation of kinase activity	7	1.1254	1.9606	0.0109497	ENSG00000164078, ENSG00000182580, ENSG00000141736, ENSG00000142627, ENSG00000066468, ENSG00000122025, ENSG00000106123	3.73768	1	0.505763	0.501988
biological process	GO:0006811	ion transport	10	1.60772	1.94233	0.0114201	ENSG00000108405, ENSG00000175344, ENSG00000102934, ENSG00000259803, ENSG00000118507, ENSG00000197753, ENSG00000088386, ENSG00000012223, ENSG00000174502, ENSG00000134873	2.72657	1	0.51498	0.511135
biological process	GO:0007605	sensory perception of sound	11	1.76849	1.93617	0.0115832	ENSG00000117013, ENSG00000124570, ENSG00000169994, ENSG00000107736, ENSG00000053918, ENSG00000144749, ENSG00000103942, ENSG00000197753, ENSG00000146038, ENSG00000101276, ENSG00000183018	2.54754	1	0.51498	0.511135
biological process	GO:0070830	bicellular tight junction assembly	6	0.96463	1.92379	0.0119182	ENSG00000165376, ENSG00000253958, ENSG00000083307, ENSG00000066405, ENSG00000163347, ENSG00000134873	4.35223	1	0.51498	0.511135
biological process	GO:0043434	response to peptide hormone	6	0.96463	1.92379	0.0119182	ENSG00000115386, ENSG00000143954, ENSG00000157150, ENSG00000159388, ENSG00000172023, ENSG00000172016	4.35223	1	0.51498	0.511135
biological process	GO:0010838	positive regulation of keratinocyte proliferation	4	0.643087	1.90777	0.0123661	ENSG00000143954, ENSG00000070193, ENSG00000171236, ENSG00000172016	8.09361	1	0.517953	0.514087
biological process	GO:0006486	protein glycosylation	9	1.44695	1.90461	0.0124564	ENSG00000156413, ENSG00000070731, ENSG00000172461, ENSG00000185274, ENSG00000198488, ENSG00000174951, ENSG00000171124, ENSG00000176920, ENSG00000070526	2.90758	1	0.517953	0.514087
biological process	GO:0030916	otic vesicle formation	3	0.482315	1.88761	0.0129537	ENSG00000066468, ENSG00000070193, ENSG00000125398	16.4763	1	0.517953	0.514087
biological process	GO:0060449	bud elongation involved in lung branching	3	0.482315	1.88761	0.0129537	ENSG00000121039, ENSG00000066468, ENSG00000070193	16.4763	1	0.517953	0.514087
biological process	GO:0030157	pancreatic juice secretion	3	0.482315	1.88761	0.0129537	ENSG00000170835, ENSG00000240583, ENSG00000161798	16.4763	1	0.517953	0.514087
biological process	GO:0016477	cell migration	15	2.41158	1.84916	0.0141526	ENSG00000132470, ENSG00000173156, ENSG00000069702, ENSG00000152894, ENSG00000196878, ENSG00000164078, ENSG00000115221, ENSG00000163072, ENSG00000182580, ENSG00000142627, ENSG00000101213, ENSG00000104140, ENSG00000272398, ENSG00000124145, ENSG00000169856	2.07435	1	0.557572	0.55341
biological process	GO:0016042	lipid catabolic process	8	1.28617	1.79114	0.0161756	ENSG00000121316, ENSG00000187021, ENSG00000163485, ENSG00000137392, ENSG00000175535, ENSG00000266200, ENSG00000170890, ENSG00000075651	3.04512	1	0.607851	0.603313
biological process	GO:0042127	regulation of cell proliferation	11	1.76849	1.78886	0.0162608	ENSG00000141068, ENSG00000126010, ENSG00000118515, ENSG00000141736, ENSG00000171124, ENSG00000116833, ENSG00000116711, ENSG00000125398, ENSG00000144354, ENSG00000122025, ENSG00000103089	2.41652	1	0.607851	0.603313
biological process	GO:0002009	morphogenesis of an epithelium	4	0.643087	1.78684	0.0163364	ENSG00000104267, ENSG00000138759, ENSG00000125398, ENSG00000150893	7.32279	1	0.607851	0.603313
biological process	GO:0045104	intermediate filament cytoskeleton organization	4	0.643087	1.78684	0.0163364	ENSG00000167880, ENSG00000182253, ENSG00000111057, ENSG00000261150	7.32279	1	0.607851	0.603313
biological process	GO:0038134	ERBB2-EGFR signaling pathway	3	0.482315	1.77014	0.016977	ENSG00000141736, ENSG00000163235, ENSG00000138798	14.4167	1	0.614614	0.610026
biological process	GO:0002674	negative regulation of acute inflammatory response	3	0.482315	1.77014	0.016977	ENSG00000254647, ENSG00000163485, ENSG00000084207	14.4167	1	0.614614	0.610026
biological process	GO:0007267	cell-cell signaling	13	2.09003	1.7104	0.0194803	ENSG00000106018, ENSG00000012171, ENSG00000099139, ENSG00000140835, ENSG00000066468, ENSG00000136574, ENSG00000254647, ENSG00000163485, ENSG00000078401, ENSG00000121351, ENSG00000124875, ENSG00000072657, ENSG00000180535	2.13581	1	0.691439	0.686278
biological process	GO:0045214	sarcomere organization	5	0.803859	1.7074	0.0196153	ENSG00000077522, ENSG00000140416, ENSG00000170421, ENSG00000130595, ENSG00000138347	4.80558	1	0.691439	0.686278
biological process	GO:0006954	inflammatory response	20	3.21543	1.6971	0.0200862	ENSG00000095585, ENSG00000163739, ENSG00000140835, ENSG00000106538, ENSG00000196136, ENSG00000132693, ENSG00000171522, ENSG00000169129, ENSG00000115221, ENSG00000163485, ENSG00000169344, ENSG00000164251, ENSG00000142627, ENSG00000163701, ENSG00000124875, ENSG00000123560, ENSG00000110719, ENSG00000015413, ENSG00000163435, ENSG00000106541	1.76352	1	0.698844	0.693627
biological process	GO:0006833	water transport	4	0.643087	1.67903	0.0209395	ENSG00000185176, ENSG00000240583, ENSG00000161798, ENSG00000103375	6.68603	1	0.719192	0.713822
biological process	GO:0046888	negative regulation of hormone secretion	3	0.482315	1.66845	0.0214562	ENSG00000163485, ENSG00000078401, ENSG00000181092	12.8149	1	0.720641	0.715261
biological process	GO:0042632	cholesterol homeostasis	8	1.28617	1.66716	0.0215197	ENSG00000100219, ENSG00000005187, ENSG00000109084, ENSG00000187134, ENSG00000116833, ENSG00000170323, ENSG00000130164, ENSG00000272398	2.87437	1	0.720641	0.715261
biological process	GO:0090263	positive regulation of canonical Wnt signaling pathway	9	1.44695	1.64133	0.0228386	ENSG00000204531, ENSG00000205213, ENSG00000152804, ENSG00000187123, ENSG00000198435, ENSG00000066468, ENSG00000070193, ENSG00000167191, ENSG00000138798	2.60152	1	0.740033	0.734509
biological process	GO:0006953	acute-phase response	5	0.803859	1.63684	0.0230761	ENSG00000254647, ENSG00000143954, ENSG00000196136, ENSG00000132693, ENSG00000172016	4.57675	1	0.740033	0.734509
biological process	GO:0007155	cell adhesion	24	3.85852	1.63358	0.0232499	ENSG00000140835, ENSG00000077522, ENSG00000083307, ENSG00000132470, ENSG00000106927, ENSG00000110195, ENSG00000150893, ENSG00000066405, ENSG00000152894, ENSG00000196878, ENSG00000134873, ENSG00000165376, ENSG00000091409, ENSG00000115221, ENSG00000102837, ENSG00000143217, ENSG00000171747, ENSG00000253958, ENSG00000138161, ENSG00000182264, ENSG00000142627, ENSG00000161640, ENSG00000272398, ENSG0000…	1.63016	1	0.740033	0.734509
biological process	GO:0010839	negative regulation of keratinocyte proliferation	4	0.643087	1.6293	0.02348	ENSG00000172818, ENSG00000066468, ENSG00000261150, ENSG00000152894	6.40744	1	0.740033	0.734509
biological process	GO:0071294	cellular response to zinc ion	4	0.643087	1.6293	0.02348	ENSG00000205358, ENSG00000198417, ENSG00000125144, ENSG00000169715	6.40744	1	0.740033	0.734509
biological process	GO:0001503	ossification	7	1.1254	1.59059	0.0256693	ENSG00000101938, ENSG00000167244, ENSG00000152580, ENSG00000125398, ENSG00000012223, ENSG00000112175, ENSG00000110719	3.09325	1	0.776172	0.770377
biological process	GO:0050667	homocysteine metabolic process	3	0.482315	1.57897	0.0263649	ENSG00000160200, ENSG00000162877, ENSG00000015413	11.5334	1	0.776172	0.770377
biological process	GO:0060054	positive regulation of epithelial cell proliferation involved in wound healing	3	0.482315	1.57897	0.0263649	ENSG00000070193, ENSG00000171236, ENSG00000163347	11.5334	1	0.776172	0.770377
biological process	GO:0030643	cellular phosphate ion homeostasis	3	0.482315	1.57897	0.0263649	ENSG00000091262, ENSG00000169344, ENSG00000157765	11.5334	1	0.776172	0.770377
biological process	GO:0045617	negative regulation of keratinocyte differentiation	3	0.482315	1.57897	0.0263649	ENSG00000143954, ENSG00000083307, ENSG00000172016	11.5334	1	0.776172	0.770377
biological process	GO:0072112	glomerular visceral epithelial cell differentiation	3	0.482315	1.57897	0.0263649	ENSG00000007062, ENSG00000163884, ENSG00000272398	11.5334	1	0.776172	0.770377
biological process	GO:0055010	ventricular cardiac muscle tissue morphogenesis	4	0.643087	1.53703	0.0290385	ENSG00000066468, ENSG00000140416, ENSG00000069702, ENSG00000057294	5.91456	1	0.845589	0.839276
biological process	GO:0030183	B cell differentiation	7	1.1254	1.50699	0.031118	ENSG00000095585, ENSG00000152804, ENSG00000067082, ENSG00000122025, ENSG00000110719, ENSG00000169856, ENSG00000103375	2.95728	1	0.8964	0.889708
biological process	GO:0060174	limb bud formation	3	0.482315	1.49924	0.031678	ENSG00000066468, ENSG00000070193, ENSG00000125398	10.4849	1	0.902822	0.896082
biological process	GO:0045742	positive regulation of epidermal growth factor receptor signaling pathway	4	0.643087	1.4941	0.0320555	ENSG00000169129, ENSG00000168143, ENSG00000101213, ENSG00000106541	5.69551	1	0.903964	0.897216
biological process	GO:0009653	anatomical structure morphogenesis	9	1.44695	1.46298	0.0344366	ENSG00000138759, ENSG00000204531, ENSG00000111057, ENSG00000136574, ENSG00000073792, ENSG00000120057, ENSG00000150893, ENSG00000164379, ENSG00000169856	2.40279	1	0.953333	0.946216
biological process	GO:0001525	angiogenesis	13	2.09003	1.45615	0.0349823	ENSG00000128165, ENSG00000132329, ENSG00000182718, ENSG00000066468, ENSG00000070193, ENSG00000138798, ENSG00000100219, ENSG00000182580, ENSG00000189377, ENSG00000189058, ENSG00000166825, ENSG00000102554, ENSG00000163235	1.95992	1	0.953333	0.946216
biological process	GO:0046329	negative regulation of JNK cascade	4	0.643087	1.45309	0.0352296	ENSG00000156463, ENSG00000164251, ENSG00000106927, ENSG00000085276	5.49209	1	0.953333	0.946216
biological process	GO:0048565	digestive tract development	4	0.643087	1.45309	0.0352296	ENSG00000110148, ENSG00000205213, ENSG00000066468, ENSG00000066405	5.49209	1	0.953333	0.946216
biological process	GO:0007219	Notch signaling pathway	8	1.28617	1.44803	0.0356427	ENSG00000157150, ENSG00000198435, ENSG00000128965, ENSG00000112699, ENSG00000196975, ENSG00000125398, ENSG00000071537, ENSG00000169856	2.58452	1	0.954869	0.947741
biological process	GO:0050891	multicellular organismal water homeostasis	3	0.482315	1.42746	0.0373711	ENSG00000111319, ENSG00000001626, ENSG00000240583	9.61117	1	0.991259	0.983859
biological process	GO:0006749	glutathione metabolic process	5	0.803859	1.4206	0.0379669	ENSG00000243955, ENSG00000178814, ENSG00000084207, ENSG00000015413, ENSG00000244067	3.92292	1	0.997188	0.989744
biological process	GO:0048041	focal adhesion assembly	4	0.643087	1.41387	0.0385595	ENSG00000129474, ENSG00000077522, ENSG00000173156, ENSG00000152894	5.30271	1	1	0.992905
biological process	GO:0019933	cAMP-mediated signaling	4	0.643087	1.3763	0.0420436	ENSG00000141068, ENSG00000112414, ENSG00000164825, ENSG00000125398	5.12596	1	1	0.992905
biological process	GO:0045741	positive regulation of epidermal growth factor-activated receptor activity	3	0.482315	1.3623	0.0434211	ENSG00000163485, ENSG00000163235, ENSG00000138798	8.87185	1	1	0.992905
biological process	GO:0070254	mucus secretion	3	0.482315	1.3623	0.0434211	ENSG00000163485, ENSG00000118640, ENSG00000106541	8.87185	1	1	0.992905
biological process	GO:0009058	biosynthetic process	4	0.643087	1.34027	0.0456802	ENSG00000166123, ENSG00000136010, ENSG00000100116, ENSG00000144908	4.9606	1	1	0.992905
biological process	GO:0051649	establishment of localization in cell	7	1.1254	1.31993	0.0478711	ENSG00000178752, ENSG00000105852, ENSG00000175344, ENSG00000001626, ENSG00000116711, ENSG00000240583, ENSG00000180535	2.66448	1	1	0.992905
biological process	GO:0034383	low-density lipoprotein particle clearance	3	0.482315	1.30272	0.0498057	ENSG00000172828, ENSG00000130164, ENSG00000181092	8.23814	1	1	0.992905
biological process	GO:0000050	urea cycle	3	0.482315	1.30272	0.0498057	ENSG00000116771, ENSG00000102743, ENSG00000162877	8.23814	1	1	0.992905
biological process	GO:0060306	regulation of membrane repolarization	3	0.482315	1.30272	0.0498057	ENSG00000053918, ENSG00000118507, ENSG00000049759	8.23814	1	1	0.992905
biological process	GO:0006751	glutathione catabolic process	3	0.482315	1.30272	0.0498057	ENSG00000128965, ENSG00000100031, ENSG00000015413	8.23814	1	1	0.992905
biological process	GO:0090181	regulation of cholesterol metabolic process	3	0.482315	1.30272	0.0498057	ENSG00000115361, ENSG00000130164, ENSG00000131781	8.23814	1	1	0.992905
biological process	GO:0015670	carbon dioxide transport	3	0.482315	1.30272	0.0498057	ENSG00000104267, ENSG00000240583, ENSG00000161798	8.23814	1	1	0.992905
biological process	GO:0010739	positive regulation of protein kinase A signaling	3	0.482315	1.30272	0.0498057	ENSG00000176907, ENSG00000121351, ENSG00000181092	8.23814	1	1	0.992905
cellular component	GO:0070062	extracellular exosome	126	20.2572	17.5594	2.7581e-18	ENSG00000104267, ENSG00000165816, ENSG00000182718, ENSG00000084207, ENSG00000135842, ENSG00000088926, ENSG00000138798, ENSG00000116761, ENSG00000169347, ENSG00000080493, ENSG00000165140, ENSG00000136010, ENSG00000169344, ENSG00000052344, ENSG00000049283, ENSG00000156413, ENSG00000132744, ENSG00000092621, ENSG00000077522, ENSG00000151882, ENSG00000184292, ENSG00000115386, ENSG00000243480, ENSG0000…	2.22489	1.08669e-15	1.08669e-15	1.05635e-15
cellular component	GO:0005615	extracellular space	108	17.3633	13.5823	2.61617e-14	ENSG00000165816, ENSG00000182718, ENSG00000132693, ENSG00000084207, ENSG00000088926, ENSG00000138798, ENSG00000169347, ENSG00000169344, ENSG00000052344, ENSG00000149735, ENSG00000128510, ENSG00000012171, ENSG00000099139, ENSG00000068137, ENSG00000151882, ENSG00000254647, ENSG00000219073, ENSG00000184292, ENSG00000115386, ENSG00000166123, ENSG00000243480, ENSG00000169752, ENSG00000138161, ENSG0000…	2.14663	1.03233e-11	5.15386e-12	5.00997e-12
cellular component	GO:0005886	plasma membrane	211	33.9228	11.6914	2.03536e-12	ENSG00000104267, ENSG00000095585, ENSG00000175344, ENSG00000110148, ENSG00000066468, ENSG00000088926, ENSG00000163485, ENSG00000169347, ENSG00000144847, ENSG00000104140, ENSG00000187699, ENSG00000175591, ENSG00000149043, ENSG00000074410, ENSG00000169908, ENSG00000091409, ENSG00000141441, ENSG00000253958, ENSG00000125775, ENSG00000167614, ENSG00000122025, ENSG00000129422, ENSG00000108405, ENSG0000…	1.52994	8.01937e-10	2.6731e-10	2.59847e-10
cellular component	GO:0016324	apical plasma membrane	39	6.2701	11.3242	4.74052e-12	ENSG00000111319, ENSG00000105675, ENSG00000149150, ENSG00000175344, ENSG00000001626, ENSG00000163817, ENSG00000174358, ENSG00000197753, ENSG00000075651, ENSG00000007306, ENSG00000240583, ENSG00000169347, ENSG00000138079, ENSG00000007062, ENSG00000169344, ENSG00000170927, ENSG00000163581, ENSG00000141736, ENSG00000185499, ENSG00000101276, ENSG00000110719, ENSG00000015413, ENSG00000103375, ENSG0000…	3.78086	1.86777e-09	4.66941e-10	4.53905e-10
cellular component	GO:0005887	integral component of plasma membrane	77	12.3794	9.00265	9.93924e-10	ENSG00000111319, ENSG00000126010, ENSG00000105675, ENSG00000175344, ENSG00000001626, ENSG00000066468, ENSG00000157551, ENSG00000185070, ENSG00000163485, ENSG00000080493, ENSG00000138079, ENSG00000164251, ENSG00000141736, ENSG00000141934, ENSG00000142627, ENSG00000072657, ENSG00000101276, ENSG00000106123, ENSG00000103375, ENSG00000175591, ENSG00000012171, ENSG00000169908, ENSG00000069702, ENSG0000…	2.0961	3.91606e-07	7.83212e-08	7.61346e-08
cellular component	GO:0005576	extracellular region	100	16.0772	8.08729	8.17925e-09	ENSG00000091262, ENSG00000182718, ENSG00000152580, ENSG00000066468, ENSG00000132693, ENSG00000084207, ENSG00000088926, ENSG00000138798, ENSG00000145536, ENSG00000169347, ENSG00000134193, ENSG00000052344, ENSG00000124159, ENSG00000162438, ENSG00000149735, ENSG00000128510, ENSG00000156413, ENSG00000129451, ENSG00000012171, ENSG00000099139, ENSG00000077522, ENSG00000150556, ENSG00000151882, ENSG0000…	1.79138	3.22262e-06	5.37104e-07	5.22109e-07
cellular component	GO:0009986	cell surface	43	6.91318	7.41493	3.84653e-08	ENSG00000182718, ENSG00000001626, ENSG00000066468, ENSG00000170890, ENSG00000132470, ENSG00000007306, ENSG00000106927, ENSG00000131981, ENSG00000143412, ENSG00000164078, ENSG00000169347, ENSG00000080493, ENSG00000007062, ENSG00000168079, ENSG00000169344, ENSG00000142627, ENSG00000012223, ENSG00000106123, ENSG00000053918, ENSG00000132329, ENSG00000155066, ENSG00000112414, ENSG00000143061, ENSG0000…	2.58875	1.51552e-05	2.16505e-06	2.1046e-06
cellular component	GO:0016323	basolateral plasma membrane	23	3.69775	6.05257	8.85985e-07	ENSG00000133019, ENSG00000091262, ENSG00000053918, ENSG00000155066, ENSG00000108846, ENSG00000182718, ENSG00000104635, ENSG00000074410, ENSG00000261150, ENSG00000133065, ENSG00000110195, ENSG00000130164, ENSG00000240583, ENSG00000139540, ENSG00000163485, ENSG00000080493, ENSG00000169344, ENSG00000188338, ENSG00000141736, ENSG00000163399, ENSG00000163235, ENSG00000163347, ENSG00000103375	3.48557	0.000349017	4.36348e-05	4.24165e-05
cellular component	GO:0016021	integral component of membrane	186	29.9035	5.62581	2.36697e-06	ENSG00000158966, ENSG00000091262, ENSG00000175344, ENSG00000110148, ENSG00000179023, ENSG00000066468, ENSG00000134873, ENSG00000138798, ENSG00000163485, ENSG00000169347, ENSG00000080493, ENSG00000144847, ENSG00000185274, ENSG00000169344, ENSG00000141736, ENSG00000052344, ENSG00000164976, ENSG00000183018, ENSG00000156413, ENSG00000175591, ENSG00000070731, ENSG00000099139, ENSG00000149043, ENSG0000…	1.34817	0.000932151	0.000103621	0.000100728
cellular component	GO:0009925	basal plasma membrane	10	1.60772	4.24305	5.71419e-05	ENSG00000184292, ENSG00000133019, ENSG00000091262, ENSG00000164078, ENSG00000117013, ENSG00000108846, ENSG00000141736, ENSG00000132470, ENSG00000240583, ENSG00000161798	5.73241	0.022263	0.00225139	0.00218853
cellular component	GO:0031526	brush border membrane	9	1.44695	3.74887	0.000178291	ENSG00000167434, ENSG00000138079, ENSG00000174358, ENSG00000110195, ENSG00000240583, ENSG00000157765, ENSG00000146039, ENSG00000103375, ENSG00000197506	5.65052	0.0678421	0.00638607	0.00620778
cellular component	GO:0043235	receptor complex	16	2.57235	3.19546	0.000637592	ENSG00000132329, ENSG00000173890, ENSG00000066468, ENSG00000132470, ENSG00000069702, ENSG00000130164, ENSG00000167191, ENSG00000164078, ENSG00000115221, ENSG00000182580, ENSG00000141736, ENSG00000142627, ENSG00000146013, ENSG00000122025, ENSG00000106123, ENSG00000162896	2.8127	0.222204	0.0209343	0.0203498
cellular component	GO:0031362	anchored component of external side of plasma membrane	5	0.803859	2.85142	0.00140792	ENSG00000167434, ENSG00000169347, ENSG00000170927, ENSG00000110195, ENSG00000272398	9.88841	0.425991	0.0426708	0.0414795
cellular component	GO:0005789	endoplasmic reticulum membrane	44	7.07395	2.30583	0.00494502	ENSG00000157613, ENSG00000091262, ENSG00000105852, ENSG00000149150, ENSG00000114529, ENSG00000001626, ENSG00000075651, ENSG00000131781, ENSG00000115255, ENSG00000185070, ENSG00000157315, ENSG00000008394, ENSG00000118515, ENSG00000086696, ENSG00000158220, ENSG00000182264, ENSG00000130649, ENSG00000141934, ENSG00000127249, ENSG00000164976, ENSG00000125844, ENSG00000133019, ENSG00000197142, ENSG0000…	1.53742	0.858176	0.139167	0.135282
cellular component	GO:0005796	Golgi lumen	9	1.44695	2.24126	0.00573779	ENSG00000254647, ENSG00000184956, ENSG00000169344, ENSG00000099139, ENSG00000185499, ENSG00000169550, ENSG00000164825, ENSG00000215182, ENSG00000124145	3.32694	0.896398	0.150713	0.146505
cellular component	GO:0030054	cell junction	14	2.2508	2.14374	0.00718224	ENSG00000105289, ENSG00000172164, ENSG00000154274, ENSG00000077522, ENSG00000132470, ENSG00000261150, ENSG00000263155, ENSG00000057294, ENSG00000152894, ENSG00000170545, ENSG00000115221, ENSG00000130957, ENSG00000143375, ENSG00000015413	2.3464	0.941575	0.176863	0.171925
cellular component	GO:0031225	anchored component of membrane	9	1.44695	2.07958	0.0083256	ENSG00000167434, ENSG00000169344, ENSG00000182175, ENSG00000187123, ENSG00000150556, ENSG00000007306, ENSG00000146013, ENSG00000156219, ENSG00000015413	3.12266	0.962896	0.192958	0.187571
cellular component	GO:0000139	Golgi membrane	29	4.66238	2.00763	0.00982589	ENSG00000139629, ENSG00000198488, ENSG00000128294, ENSG00000140835, ENSG00000075651, ENSG00000174951, ENSG00000115339, ENSG00000171124, ENSG00000156966, ENSG00000118017, ENSG00000185274, ENSG00000130649, ENSG00000100522, ENSG00000129993, ENSG00000156413, ENSG00000070731, ENSG00000172461, ENSG00000173156, ENSG00000111962, ENSG00000116711, ENSG00000110195, ENSG00000176920, ENSG00000174502, ENSG0000…	1.65999	0.979566	0.215078	0.209073
cellular component	GO:0016328	lateral plasma membrane	7	1.1254	1.85545	0.0139491	ENSG00000184292, ENSG00000053918, ENSG00000118507, ENSG00000163399, ENSG00000066405, ENSG00000173218, ENSG00000163347	3.54969	0.996052	0.289261	0.281185
cellular component	GO:0030667	secretory granule membrane	8	1.28617	1.74668	0.0179191	ENSG00000167434, ENSG00000108405, ENSG00000145703, ENSG00000124570, ENSG00000179751, ENSG00000166825, ENSG00000118640, ENSG00000131981	2.98518	0.999195	0.336186	0.3268
cellular component	GO:0005923	bicellular tight junction	9	1.44695	1.74127	0.0181439	ENSG00000165376, ENSG00000105289, ENSG00000060138, ENSG00000253958, ENSG00000261150, ENSG00000143375, ENSG00000066405, ENSG00000163347, ENSG00000134873	2.71743	0.999264	0.336186	0.3268
cellular component	GO:0098552	side of membrane	8	1.28617	1.72649	0.0187718	ENSG00000169344, ENSG00000182175, ENSG00000187123, ENSG00000150556, ENSG00000007306, ENSG00000156219, ENSG00000272398, ENSG00000015413	2.95728	0.999428	0.336186	0.3268
cellular component	GO:0031982	vesicle	10	1.60772	1.41708	0.0382756	ENSG00000143412, ENSG00000169994, ENSG00000007062, ENSG00000182718, ENSG00000185499, ENSG00000147642, ENSG00000084207, ENSG00000118640, ENSG00000112175, ENSG00000157765	2.2097	1	0.624382	0.60695
cellular component	GO:0042581	specific granule	3	0.482315	1.38464	0.0412441	ENSG00000138772, ENSG00000102837, ENSG00000012223	9.12776	1	0.624382	0.60695
cellular component	GO:0042589	zymogen granule membrane	3	0.482315	1.38464	0.0412441	ENSG00000169347, ENSG00000138161, ENSG00000158014	9.12776	1	0.624382	0.60695
cellular component	GO:0032587	ruffle membrane	7	1.1254	1.36909	0.0427473	ENSG00000141068, ENSG00000131037, ENSG00000141736, ENSG00000142627, ENSG00000140416, ENSG00000168309, ENSG00000100266	2.74134	1	0.624382	0.60695
cellular component	GO:0045177	apical part of cell	6	0.96463	1.34581	0.0451013	ENSG00000104267, ENSG00000103942, ENSG00000130164, ENSG00000240583, ENSG00000103375, ENSG00000015413	3.0821	1	0.624382	0.60695
cellular component	GO:0005912	adherens junction	10	1.60772	1.34128	0.0455741	ENSG00000091409, ENSG00000129474, ENSG00000143217, ENSG00000071991, ENSG00000182718, ENSG00000128283, ENSG00000182253, ENSG00000111057, ENSG00000057294, ENSG00000152894	2.13803	1	0.624382	0.60695
cellular component	GO:0010008	endosome membrane	13	2.09003	1.33765	0.045957	ENSG00000001626, ENSG00000173156, ENSG00000158014, ENSG00000130164, ENSG00000174502, ENSG00000141736, ENSG00000115290, ENSG00000100522, ENSG00000124225, ENSG00000104140, ENSG00000110719, ENSG00000183018, ENSG00000122025	1.88351	1	0.624382	0.60695
cellular component	GO:0071914	prominosome	2	0.321543	1.30249	0.0498318	ENSG00000007062, ENSG00000155066	39.5536	1	0.652931	0.634702
molecular function	GO:0004252	serine-type endopeptidase activity	20	3.21543	6.15335	7.02503e-07	ENSG00000129451, ENSG00000099139, ENSG00000117525, ENSG00000215704, ENSG00000137673, ENSG00000088926, ENSG00000219073, ENSG00000275896, ENSG00000204983, ENSG00000005001, ENSG00000184012, ENSG00000052344, ENSG00000168928, ENSG00000142615, ENSG00000168925, ENSG00000167748, ENSG00000010438, ENSG00000162438, ENSG00000167757, ENSG00000012223	3.98538	0.000561143	0.0005613	0.000556383
molecular function	GO:0008417	fucosyltransferase activity	5	0.803859	3.84019	0.000144479	ENSG00000156413, ENSG00000172461, ENSG00000174951, ENSG00000171124, ENSG00000176920	16.9378	0.109033	0.0577196	0.0572139
molecular function	GO:0070492	oligosaccharide binding	5	0.803859	3.52295	0.000299954	ENSG00000115386, ENSG00000143954, ENSG00000172023, ENSG00000172016, ENSG00000131981	14.332	0.213136	0.0798878	0.0791879
molecular function	GO:0005544	calcium-dependent phospholipid binding	8	1.28617	3.24782	0.000565169	ENSG00000143412, ENSG00000138772, ENSG00000149043, ENSG00000182718, ENSG00000158220, ENSG00000272636, ENSG00000116711, ENSG00000196975	5.52048	0.363453	0.0946791	0.0938496
molecular function	GO:0038023	signaling receptor activity	17	2.73312	3.22732	0.000592485	ENSG00000133019, ENSG00000137819, ENSG00000175591, ENSG00000172023, ENSG00000110195, ENSG00000172016, ENSG00000115221, ENSG00000115386, ENSG00000170835, ENSG00000143954, ENSG00000170927, ENSG00000164251, ENSG00000134193, ENSG00000166825, ENSG00000125844, ENSG00000146013, ENSG00000106123	2.70716	0.377204	0.0946791	0.0938496
molecular function	GO:0019215	intermediate filament binding	4	0.643087	3.01441	0.000967369	ENSG00000167880, ENSG00000182253, ENSG00000261150, ENSG00000057294	18.6316	0.538513	0.128821	0.127693
molecular function	GO:0042802	identical protein binding	68	10.9325	2.82947	0.00148092	ENSG00000137709, ENSG00000176399, ENSG00000165816, ENSG00000182718, ENSG00000066468, ENSG00000178814, ENSG00000132693, ENSG00000088926, ENSG00000134873, ENSG00000116761, ENSG00000080493, ENSG00000101911, ENSG00000165140, ENSG00000124713, ENSG00000141736, ENSG00000100266, ENSG00000165105, ENSG00000111907, ENSG00000132744, ENSG00000077522, ENSG00000159200, ENSG00000083307, ENSG00000130164, ENSG0000…	1.45962	0.693988	0.158056	0.156671
molecular function	GO:0022857	transmembrane transporter activity	13	2.09003	2.80065	0.00158254	ENSG00000170190, ENSG00000185518, ENSG00000149150, ENSG00000173262, ENSG00000117834, ENSG00000133065, ENSG00000240583, ENSG00000162241, ENSG00000080493, ENSG00000259803, ENSG00000163581, ENSG00000183018, ENSG00000146039	2.9538	0.717888	0.158056	0.156671
molecular function	GO:0005198	structural molecule activity	14	2.2508	2.62651	0.00236312	ENSG00000172164, ENSG00000114638, ENSG00000111057, ENSG00000261150, ENSG00000066405, ENSG00000196878, ENSG00000134873, ENSG00000165376, ENSG00000102837, ENSG00000253958, ENSG00000159166, ENSG00000167880, ENSG00000123560, ENSG00000163347	2.67531	0.848984	0.209792	0.207954
molecular function	GO:0004806	triglyceride lipase activity	5	0.803859	2.52227	0.00300423	ENSG00000187021, ENSG00000170835, ENSG00000175535, ENSG00000266200, ENSG00000114771	8.10071	0.909644	0.224034	0.222071
molecular function	GO:0004714	transmembrane receptor protein tyrosine kinase activity	7	1.1254	2.5064	0.00311604	ENSG00000164078, ENSG00000182580, ENSG00000141736, ENSG00000142627, ENSG00000066468, ENSG00000122025, ENSG00000106123	4.83042	0.917389	0.224034	0.222071
molecular function	GO:0002020	protease binding	10	1.60772	2.47305	0.00336471	ENSG00000143412, ENSG00000254647, ENSG00000124570, ENSG00000100219, ENSG00000188488, ENSG00000157150, ENSG00000164251, ENSG00000182718, ENSG00000117525, ENSG00000130164	3.29763	0.932318	0.224034	0.222071
molecular function	GO:0015171	amino acid transmembrane transporter activity	6	0.96463	2.33986	0.00457235	ENSG00000149150, ENSG00000138079, ENSG00000017483, ENSG00000163817, ENSG00000174358, ENSG00000188338	5.45316	0.974311	0.281023	0.278561
molecular function	GO:0005509	calcium ion binding	33	5.30547	2.13237	0.00737273	ENSG00000107736, ENSG00000165816, ENSG00000071991, ENSG00000182718, ENSG00000170890, ENSG00000115339, ENSG00000132693, ENSG00000116983, ENSG00000174876, ENSG00000138798, ENSG00000275896, ENSG00000143412, ENSG00000138772, ENSG00000169344, ENSG00000189334, ENSG00000158220, ENSG00000124159, ENSG00000162877, ENSG00000165105, ENSG00000160678, ENSG00000273136, ENSG00000149043, ENSG00000077522, ENSG0000…	1.62657	0.997295	0.409436	0.405849
molecular function	GO:0016298	lipase activity	4	0.643087	2.08369	0.00824723	ENSG00000170835, ENSG00000175535, ENSG00000266200, ENSG00000114771	9.31582	0.998662	0.409436	0.405849
molecular function	GO:0004867	serine-type endopeptidase inhibitor activity	9	1.44695	2.06881	0.00853475	ENSG00000021355, ENSG00000124570, ENSG00000188488, ENSG00000182718, ENSG00000105825, ENSG00000100665, ENSG00000196136, ENSG00000106927, ENSG00000114204	3.10527	0.998939	0.409436	0.405849
molecular function	GO:0015250	water channel activity	4	0.643087	2.00798	0.009818	ENSG00000185176, ENSG00000240583, ENSG00000161798, ENSG00000103375	8.76783	0.999623	0.409436	0.405849
molecular function	GO:0017083	4-galactosyl-N-acetylglucosaminide 3-alpha-L-fucosyltransferase activity	3	0.482315	2.00008	0.00999807	ENSG00000156413, ENSG00000172461, ENSG00000171124	18.6316	0.999674	0.409436	0.405849
molecular function	GO:0019834	phospholipase A2 inhibitor activity	3	0.482315	2.00008	0.00999807	ENSG00000143412, ENSG00000138772, ENSG00000182718	18.6316	0.999674	0.409436	0.405849
molecular function	GO:0005179	hormone activity	9	1.44695	1.95614	0.0110627	ENSG00000254647, ENSG00000178752, ENSG00000128165, ENSG00000167244, ENSG00000078401, ENSG00000121351, ENSG00000181092, ENSG00000149735, ENSG00000172016	2.96787	0.999862	0.409436	0.405849
molecular function	GO:0001228	transcriptional activator activity, RNA polymerase II transcription regulatory region sequence-specific binding	23	3.69775	1.9488	0.0112513	ENSG00000157613, ENSG00000137709, ENSG00000164749, ENSG00000083307, ENSG00000043039, ENSG00000136574, ENSG00000116833, ENSG00000115112, ENSG00000197905, ENSG00000168267, ENSG00000152804, ENSG00000147862, ENSG00000085276, ENSG00000102554, ENSG00000125398, ENSG00000067082, ENSG00000163884, ENSG00000142611, ENSG00000124232, ENSG00000101057, ENSG00000180535, ENSG00000169856, ENSG00000163435	1.77444	0.999882	0.409436	0.405849
molecular function	GO:0030246	carbohydrate binding	13	2.09003	1.94794	0.0112736	ENSG00000139629, ENSG00000115339, ENSG00000172023, ENSG00000106927, ENSG00000172016, ENSG00000131981, ENSG00000115386, ENSG00000171747, ENSG00000101911, ENSG00000185274, ENSG00000257743, ENSG00000161640, ENSG00000100079	2.30677	0.999884	0.409436	0.405849
molecular function	GO:0030297	transmembrane receptor protein tyrosine kinase activator activity	4	0.643087	1.87134	0.0134482	ENSG00000167244, ENSG00000163235, ENSG00000189292, ENSG00000138798	7.8449	0.99998	0.467178	0.463086
molecular function	GO:0005504	fatty acid binding	5	0.803859	1.81783	0.0152114	ENSG00000243955, ENSG00000114115, ENSG00000084207, ENSG00000170323, ENSG00000163631	5.17545	0.999995	0.495774	0.49143
molecular function	GO:0042834	peptidoglycan binding	4	0.643087	1.80932	0.0155123	ENSG00000115386, ENSG00000143954, ENSG00000172023, ENSG00000172016	7.45265	0.999996	0.495774	0.49143
molecular function	GO:0015293	symporter activity	7	1.1254	1.7659	0.0171435	ENSG00000170190, ENSG00000080493, ENSG00000163817, ENSG00000174358, ENSG00000188338, ENSG00000088386, ENSG00000197506	3.38757	0.999999	0.526834	0.522219
molecular function	GO:0046920	alpha-(1->3)-fucosyltransferase activity	3	0.482315	1.74445	0.0180116	ENSG00000156413, ENSG00000172461, ENSG00000171124	13.9737	1	0.53301	0.528341
molecular function	GO:0008236	serine-type peptidase activity	6	0.96463	1.68451	0.020677	ENSG00000275896, ENSG00000129451, ENSG00000184012, ENSG00000052344, ENSG00000010438, ENSG00000167757	3.78948	1	0.568075	0.563098
molecular function	GO:0008201	heparin binding	11	1.76849	1.64459	0.0226676	ENSG00000170835, ENSG00000188488, ENSG00000127418, ENSG00000134193, ENSG00000066468, ENSG00000070193, ENSG00000124875, ENSG00000069702, ENSG00000162244, ENSG00000012223, ENSG00000088926	2.28992	1	0.568075	0.563098
molecular function	GO:0017081	chloride channel regulator activity	3	0.482315	1.64299	0.0227514	ENSG00000175344, ENSG00000118515, ENSG00000001626	12.4211	1	0.568075	0.563098
molecular function	GO:0004556	alpha-amylase activity	3	0.482315	1.64299	0.0227514	ENSG00000240038, ENSG00000243480, ENSG00000174876	12.4211	1	0.568075	0.563098
molecular function	GO:0072341	modified amino acid binding	3	0.482315	1.64299	0.0227514	ENSG00000160200, ENSG00000162877, ENSG00000015413	12.4211	1	0.568075	0.563098
molecular function	GO:0008092	cytoskeletal protein binding	6	0.96463	1.60107	0.0250569	ENSG00000182718, ENSG00000077522, ENSG00000165912, ENSG00000140416, ENSG00000100266, ENSG00000138347	3.60612	1	0.60668	0.601365
molecular function	GO:0043225	ATPase-coupled anion transmembrane transporter activity	3	0.482315	1.55375	0.0279414	ENSG00000091262, ENSG00000001626, ENSG00000108846	11.179	1	0.637862	0.632274
molecular function	GO:0004859	phospholipase inhibitor activity	3	0.482315	1.55375	0.0279414	ENSG00000138772, ENSG00000182718, ENSG00000196975	11.179	1	0.637862	0.632274
molecular function	GO:0019911	structural constituent of myelin sheath	3	0.482315	1.47425	0.0335541	ENSG00000102934, ENSG00000184454, ENSG00000123560	10.1627	1	0.727029	0.720659
molecular function	GO:0005201	extracellular matrix structural constituent	9	1.44695	1.47279	0.0336672	ENSG00000184956, ENSG00000169347, ENSG00000138759, ENSG00000169344, ENSG00000105825, ENSG00000138615, ENSG00000215182, ENSG00000181092, ENSG00000196878	2.41273	1	0.727029	0.720659
molecular function	GO:0008083	growth factor activity	10	1.60772	1.44162	0.0361723	ENSG00000115386, ENSG00000266524, ENSG00000169752, ENSG00000167244, ENSG00000163739, ENSG00000070193, ENSG00000112175, ENSG00000163235, ENSG00000243709, ENSG00000138798	2.23133	1	0.76057	0.753906
molecular function	GO:0004364	glutathione transferase activity	4	0.643087	1.41897	0.0381088	ENSG00000008394, ENSG00000243955, ENSG00000084207, ENSG00000244067	5.32332	1	0.780742	0.773902
molecular function	GO:0005003	ephrin receptor activity	3	0.482315	1.33777	0.0459438	ENSG00000182580, ENSG00000142627, ENSG00000106123	8.59921	1	0.863549	0.855983
molecular function	GO:1990837	sequence-specific double-stranded DNA binding	23	3.69775	1.31633	0.0482691	ENSG00000157613, ENSG00000137709, ENSG00000176399, ENSG00000043039, ENSG00000136574, ENSG00000116833, ENSG00000115112, ENSG00000100219, ENSG00000172818, ENSG00000168267, ENSG00000204531, ENSG00000147862, ENSG00000102554, ENSG00000125398, ENSG00000165556, ENSG00000067082, ENSG00000163884, ENSG00000164379, ENSG00000101057, ENSG00000180535, ENSG00000169856, ENSG00000163435, ENSG00000162676	1.53046	1	0.863549	0.855983
molecular function	GO:0004181	metallocarboxypeptidase activity	4	0.643087	1.30691	0.0493276	ENSG00000153002, ENSG00000158516, ENSG00000128510, ENSG00000091704	4.80816	1	0.863549	0.855983
KEGG_PATHWAY	hsa04972	Pancreatic secretion	26	4.18006	15.0912	8.10606e-16	ENSG00000104267, ENSG00000001626, ENSG00000170890, ENSG00000215704, ENSG00000174876, ENSG00000275896, ENSG00000080493, ENSG00000080293, ENSG00000153002, ENSG00000133019, ENSG00000158516, ENSG00000240038, ENSG00000053918, ENSG00000175535, ENSG00000266200, ENSG00000219073, ENSG00000187021, ENSG00000170835, ENSG00000243480, ENSG00000204983, ENSG00000168928, ENSG00000142615, ENSG00000010438, ENSG0000…	7.89739	2.17604e-13	2.2697e-13	2.16432e-13
KEGG_PATHWAY	hsa04974	Protein digestion and absorption	18	2.89389	7.60814	2.46525e-08	ENSG00000153002, ENSG00000158516, ENSG00000053918, ENSG00000174358, ENSG00000215704, ENSG00000219073, ENSG00000275896, ENSG00000138079, ENSG00000204983, ENSG00000168928, ENSG00000142615, ENSG00000168925, ENSG00000088386, ENSG00000164626, ENSG00000010438, ENSG00000163399, ENSG00000112818, ENSG00000091704	5.41434	6.90269e-06	3.45136e-06	3.29111e-06
KEGG_PATHWAY	hsa04950	Maturity onset diabetes of the young	8	1.28617	4.89156	1.28362e-05	ENSG00000254647, ENSG00000164749, ENSG00000163581, ENSG00000152804, ENSG00000121351, ENSG00000116833, ENSG00000180535, ENSG00000169856	9.53295	0.0035877	0.00119804	0.00114242
KEGG_PATHWAY	hsa00980	Metabolism of xenobiotics by cytochrome P450	12	1.92926	4.44627	3.5787e-05	ENSG00000162482, ENSG00000248144, ENSG00000008394, ENSG00000211454, ENSG00000243955, ENSG00000187134, ENSG00000130649, ENSG00000171234, ENSG00000143819, ENSG00000135220, ENSG00000084207, ENSG00000244067	4.76647	0.00997051	0.00250509	0.00238878
KEGG_PATHWAY	hsa01100	Metabolic pathways	77	12.3794	4.31451	4.84724e-05	ENSG00000128311, ENSG00000105675, ENSG00000104267, ENSG00000243955, ENSG00000178814, ENSG00000170890, ENSG00000075651, ENSG00000084207, ENSG00000116761, ENSG00000101911, ENSG00000005187, ENSG00000185274, ENSG00000165140, ENSG00000136010, ENSG00000124713, ENSG00000187134, ENSG00000141934, ENSG00000156413, ENSG00000070731, ENSG00000092621, ENSG00000074410, ENSG00000171234, ENSG00000116711, ENSG0000…	1.54309	0.0134809	0.00271446	0.00258843
KEGG_PATHWAY	hsa04976	Bile secretion	12	1.92926	3.91072	0.000122824	ENSG00000104267, ENSG00000080493, ENSG00000001626, ENSG00000108846, ENSG00000171234, ENSG00000143819, ENSG00000135220, ENSG00000163399, ENSG00000130164, ENSG00000080293, ENSG00000240583, ENSG00000103375	4.17736	0.033808	0.00573177	0.00546565
KEGG_PATHWAY	hsa00480	Glutathione metabolism	9	1.44695	3.36161	0.000434905	ENSG00000167741, ENSG00000008394, ENSG00000243955, ENSG00000166825, ENSG00000178814, ENSG00000128965, ENSG00000084207, ENSG00000100031, ENSG00000244067	4.89191	0.114674	0.0173962	0.0165885
KEGG_PATHWAY	hsa04978	Mineral absorption	9	1.44695	3.20788	0.000619617	ENSG00000165125, ENSG00000205358, ENSG00000174358, ENSG00000163399, ENSG00000198417, ENSG00000125144, ENSG00000169715, ENSG00000157765, ENSG00000174502	4.64731	0.159322	0.0215759	0.0205741
KEGG_PATHWAY	hsa04964	Proximal tubule bicarbonate reclamation	6	0.96463	3.15895	0.00069351	ENSG00000167434, ENSG00000104267, ENSG00000080493, ENSG00000188338, ENSG00000163399, ENSG00000240583	8.08228	0.176548	0.0215759	0.0205741
KEGG_PATHWAY	hsa00982	Drug metabolism - cytochrome P450	9	1.44695	2.68205	0.00207946	ENSG00000248144, ENSG00000008394, ENSG00000243955, ENSG00000130649, ENSG00000171234, ENSG00000135220, ENSG00000084207, ENSG00000131781, ENSG00000244067	3.87276	0.441697	0.0582247	0.0555215
KEGG_PATHWAY	hsa04975	Fat digestion and absorption	7	1.1254	2.6293	0.00234802	ENSG00000187021, ENSG00000170835, ENSG00000137392, ENSG00000141934, ENSG00000175535, ENSG00000266200, ENSG00000170890	5.04359	0.482227	0.0597677	0.0569927
KEGG_PATHWAY	hsa04971	Gastric acid secretion	9	1.44695	2.53259	0.00293369	ENSG00000133019, ENSG00000104267, ENSG00000105675, ENSG00000110148, ENSG00000053918, ENSG00000101306, ENSG00000001626, ENSG00000157551, ENSG00000163399	3.66893	0.56073	0.0684527	0.0652746
KEGG_PATHWAY	hsa04080	Neuroactive ligand-receptor interaction	23	3.69775	2.44871	0.00355868	ENSG00000133019, ENSG00000126010, ENSG00000134548, ENSG00000108405, ENSG00000175591, ENSG00000106018, ENSG00000128165, ENSG00000175344, ENSG00000110148, ENSG00000150556, ENSG00000171522, ENSG00000275896, ENSG00000163485, ENSG00000171517, ENSG00000204983, ENSG00000164251, ENSG00000187123, ENSG00000109084, ENSG00000078401, ENSG00000121351, ENSG00000010438, ENSG00000080293, ENSG00000149735	1.94166	0.631461	0.0743077	0.0708577
KEGG_PATHWAY	hsa04973	Carbohydrate digestion and absorption	7	1.1254	2.43	0.00371538	ENSG00000240038, ENSG00000156510, ENSG00000243480, ENSG00000163581, ENSG00000257743, ENSG00000163399, ENSG00000174876	4.61435	0.647338	0.0743077	0.0708577
KEGG_PATHWAY	hsa00512	Mucin type O-glycan biosynthesis	6	0.96463	2.25758	0.00552606	ENSG00000070731, ENSG00000185274, ENSG00000139629, ENSG00000198488, ENSG00000115339, ENSG00000070526	5.16368	0.788089	0.103153	0.0983639
KEGG_PATHWAY	hsa00270	Cysteine and methionine metabolism	7	1.1254	2.21015	0.00616389	ENSG00000116761, ENSG00000128311, ENSG00000060982, ENSG00000124713, ENSG00000092621, ENSG00000128309, ENSG00000160200	4.17066	0.822933	0.107868	0.10286
KEGG_PATHWAY	hsa05204	Chemical carcinogenesis - DNA adducts	8	1.28617	2.1541	0.0070129	ENSG00000008394, ENSG00000243955, ENSG00000130649, ENSG00000171234, ENSG00000143819, ENSG00000135220, ENSG00000084207, ENSG00000244067	3.54081	0.860617	0.115507	0.110144
KEGG_PATHWAY	hsa00260	Glycine, serine and threonine metabolism	6	0.96463	2.0609	0.00869157	ENSG00000116761, ENSG00000124713, ENSG00000092621, ENSG00000100116, ENSG00000160200, ENSG00000171766	4.64731	0.913211	0.135202	0.128925
KEGG_PATHWAY	hsa00601	Glycosphingolipid biosynthesis - lacto and neolacto series	5	0.803859	1.93318	0.0116633	ENSG00000156413, ENSG00000172461, ENSG00000174951, ENSG00000171124, ENSG00000176920	5.53251	0.962556	0.17188	0.163899
KEGG_PATHWAY	hsa04530	Tight junction	12	1.92926	1.67483	0.021143	ENSG00000165376, ENSG00000105289, ENSG00000060138, ENSG00000253958, ENSG00000001626, ENSG00000141736, ENSG00000136574, ENSG00000143375, ENSG00000066405, ENSG00000163347, ENSG00000049759, ENSG00000134873	2.18697	0.99748	0.296002	0.282259
KEGG_PATHWAY	hsa04512	ECM-receptor interaction	8	1.28617	1.61689	0.0241605	ENSG00000185518, ENSG00000091409, ENSG00000115221, ENSG00000138759, ENSG00000132470, ENSG00000150893, ENSG00000124145, ENSG00000196878	2.78491	0.998938	0.32214	0.307183
KEGG_PATHWAY	hsa00500	Starch and sucrose metabolism	5	0.803859	1.56085	0.0274882	ENSG00000240038, ENSG00000156510, ENSG00000243480, ENSG00000257743, ENSG00000174876	4.30307	0.999592	0.349849	0.333606
KEGG_PATHWAY	hsa04970	Salivary secretion	8	1.28617	1.52509	0.0298475	ENSG00000133019, ENSG00000240038, ENSG00000165125, ENSG00000243480, ENSG00000215182, ENSG00000163399, ENSG00000161798, ENSG00000174876	2.66513	0.999793	0.350764	0.334479
KEGG_PATHWAY	hsa04960	Aldosterone-regulated sodium reabsorption	5	0.803859	1.52193	0.0300655	ENSG00000111319, ENSG00000254647, ENSG00000118515, ENSG00000163399, ENSG00000049759	4.18677	0.999806	0.350764	0.334479
KEGG_PATHWAY	hsa05215	Prostate cancer	8	1.28617	1.43919	0.0363753	ENSG00000157613, ENSG00000254647, ENSG00000184012, ENSG00000141736, ENSG00000066468, ENSG00000084207, ENSG00000163235, ENSG00000138798	2.55522	0.999969	0.407404	0.388488
KEGG_PATHWAY	hsa05207	Chemical carcinogenesis - receptor activation	13	2.09003	1.38824	0.0409037	ENSG00000157613, ENSG00000137819, ENSG00000175344, ENSG00000243955, ENSG00000070193, ENSG00000171234, ENSG00000143819, ENSG00000135220, ENSG00000244067, ENSG00000138798, ENSG00000008394, ENSG00000187840, ENSG00000102554	1.89984	0.999992	0.440501	0.420049
KEGG_PATHWAY	hsa00983	Drug metabolism - other enzymes	7	1.1254	1.36204	0.0434466	ENSG00000008394, ENSG00000243955, ENSG00000130649, ENSG00000171234, ENSG00000135220, ENSG00000084207, ENSG00000244067	2.71093	0.999996	0.450558	0.429639

## Sheet: Table S4
Table S4. GO and KEGG functional enrichment analysis of more abundant differentially expressed mRNAs (DAVID)
Category	GO_ID	GO_Term	Count	%	Enrichment score	P value	Genes	Fold Enrichment	Bonferroni	Benjamini	FDR
biological process	GO:0034765	regulation of ion transmembrane transport	26	4.34783	15.0794	8.3297e-16	ENSG00000153253, ENSG00000099822, ENSG00000158445, ENSG00000151079, ENSG00000007402, ENSG00000184261, ENSG00000166257, ENSG00000123700, ENSG00000055118, ENSG00000143630, ENSG00000151067, ENSG00000141837, ENSG00000135519, ENSG00000075461, ENSG00000157388, ENSG00000157542, ENSG00000196557, ENSG00000157445, ENSG00000131398, ENSG00000138622, ENSG00000173826, ENSG00000182674, ENSG00000140015, ENSG0000…	8.26975	1.68487e-12	1.58014e-12	1.53017e-12
biological process	GO:0007399	nervous system development	38	6.35452	11.6304	2.34206e-12	ENSG00000132535, ENSG00000108947, ENSG00000176956, ENSG00000197457, ENSG00000081853, ENSG00000113211, ENSG00000187391, ENSG00000197558, ENSG00000133169, ENSG00000113212, ENSG00000171587, ENSG00000243232, ENSG00000249158, ENSG00000253767, ENSG00000164199, ENSG00000251664, ENSG00000166257, ENSG00000248383, ENSG00000036530, ENSG00000177839, ENSG00000171815, ENSG00000105290, ENSG00000169760, ENSG0000…	3.95302	4.4428e-09	2.22144e-09	2.15118e-09
biological process	GO:0007268	chemical synaptic transmission	28	4.68227	10.457	3.4911e-11	ENSG00000124493, ENSG00000132535, ENSG00000132639, ENSG00000113211, ENSG00000008056, ENSG00000177839, ENSG00000168993, ENSG00000169760, ENSG00000120251, ENSG00000145335, ENSG00000074317, ENSG00000124140, ENSG00000126583, ENSG00000155980, ENSG00000129990, ENSG00000141837, ENSG00000113327, ENSG00000160716, ENSG00000179915, ENSG00000268089, ENSG00000164061, ENSG00000078053, ENSG00000173805, ENSG0000…	4.8168	6.62263e-08	2.20754e-08	2.13772e-08
biological process	GO:0007156	homophilic cell adhesion via plasma membrane adhesion molecules	22	3.67893	9.36489	4.31627e-10	ENSG00000132821, ENSG00000179242, ENSG00000081853, ENSG00000113211, ENSG00000158258, ENSG00000113212, ENSG00000171587, ENSG00000243232, ENSG00000040731, ENSG00000249158, ENSG00000253767, ENSG00000253953, ENSG00000251664, ENSG00000120324, ENSG00000008300, ENSG00000248383, ENSG00000177839, ENSG00000171815, ENSG00000204963, ENSG00000204962, ENSG00000196090, ENSG00000120322	5.58994	8.18796e-07	2.04699e-07	1.98225e-07
biological process	GO:0007269	neurotransmitter secretion	11	1.83946	9.20707	6.20769e-10	ENSG00000130477, ENSG00000008056, ENSG00000124493, ENSG00000179915, ENSG00000110881, ENSG00000177380, ENSG00000160469, ENSG00000101298, ENSG00000021645, ENSG00000136854, ENSG00000132872	16.2108	1.1776e-06	2.3552e-07	2.28071e-07
biological process	GO:0042391	regulation of membrane potential	17	2.84281	9.02093	9.52949e-10	ENSG00000050438, ENSG00000174871, ENSG00000113327, ENSG00000135519, ENSG00000099822, ENSG00000160716, ENSG00000110881, ENSG00000268089, ENSG00000196557, ENSG00000176406, ENSG00000138622, ENSG00000173826, ENSG00000169258, ENSG00000055118, ENSG00000140015, ENSG00000143630, ENSG00000166206	7.44152	1.80774e-06	3.01291e-07	2.91761e-07
biological process	GO:0071805	potassium ion transmembrane transport	19	3.17726	8.65884	2.19359e-09	ENSG00000197584, ENSG00000132639, ENSG00000135519, ENSG00000099822, ENSG00000158445, ENSG00000151079, ENSG00000131398, ENSG00000138622, ENSG00000173826, ENSG00000184261, ENSG00000123700, ENSG00000055118, ENSG00000182674, ENSG00000006071, ENSG00000140015, ENSG00000166006, ENSG00000129159, ENSG00000102452, ENSG00000143630	6.08707	4.16124e-06	5.94464e-07	5.75661e-07
biological process	GO:0017157	regulation of exocytosis	11	1.83946	8.20427	6.24791e-09	ENSG00000186472, ENSG00000173805, ENSG00000145920, ENSG00000169213, ENSG00000168993, ENSG00000105649, ENSG00000145087, ENSG00000152932, ENSG00000106089, ENSG00000176406, ENSG00000184702	13.1439	1.18522e-05	1.48154e-06	1.43468e-06
biological process	GO:0045956	positive regulation of calcium ion-dependent exocytosis	7	1.17057	6.48301	3.28847e-07	ENSG00000011347, ENSG00000171450, ENSG00000196557, ENSG00000158445, ENSG00000106089, ENSG00000136854, ENSG00000132872	22.1057	0.000623628	6.93136e-05	6.71213e-05
biological process	GO:0007411	axon guidance	19	3.17726	6.31854	4.80238e-07	ENSG00000004848, ENSG00000072832, ENSG00000132821, ENSG00000155980, ENSG00000170381, ENSG00000108947, ENSG00000179242, ENSG00000171450, ENSG00000179915, ENSG00000176749, ENSG00000168280, ENSG00000171587, ENSG00000021645, ENSG00000006468, ENSG00000055163, ENSG00000007372, ENSG00000018236, ENSG00000163531, ENSG00000165533	4.30777	0.000910598	9.11012e-05	8.82198e-05
biological process	GO:0050808	synapse organization	11	1.83946	6.00126	9.97113e-07	ENSG00000008056, ENSG00000155961, ENSG00000074317, ENSG00000170381, ENSG00000100678, ENSG00000169760, ENSG00000177380, ENSG00000186868, ENSG00000163531, ENSG00000146006, ENSG00000145335	7.97254	0.00188974	0.000171957	0.000166518
biological process	GO:0031630	regulation of synaptic vesicle fusion to presynaptic membrane	5	0.83612	5.43149	3.70262e-06	ENSG00000145920, ENSG00000168993, ENSG00000105737, ENSG00000105649, ENSG00000136854	36.8428	0.00699927	0.000538729	0.000521689
biological process	GO:0086012	membrane depolarization during cardiac muscle cell action potential	6	1.00334	5.40057	3.97586e-06	ENSG00000151067, ENSG00000166257, ENSG00000123700, ENSG00000099822, ENSG00000157388, ENSG00000138622	22.1057	0.00751385	0.000538729	0.000521689
biological process	GO:0097091	synaptic vesicle clustering	6	1.00334	5.40057	3.97586e-06	ENSG00000008056, ENSG00000186472, ENSG00000169760, ENSG00000179915, ENSG00000105649, ENSG00000164061	22.1057	0.00751385	0.000538729	0.000521689
biological process	GO:0016079	synaptic vesicle exocytosis	7	1.17057	5.15441	7.00796e-06	ENSG00000186472, ENSG00000145920, ENSG00000168993, ENSG00000132639, ENSG00000105649, ENSG00000106089, ENSG00000145335	14.0673	0.0132062	0.000886273	0.000858241
biological process	GO:0006887	exocytosis	13	2.17391	4.94471	1.13578e-05	ENSG00000132639, ENSG00000105649, ENSG00000158445, ENSG00000176406, ENSG00000132872, ENSG00000173805, ENSG00000011347, ENSG00000145920, ENSG00000103528, ENSG00000168993, ENSG00000277363, ENSG00000145087, ENSG00000106089	4.99781	0.0213153	0.0013466	0.00130401
biological process	GO:0086091	regulation of heart rate by cardiac conduction	8	1.33779	4.70815	1.95816e-05	ENSG00000173826, ENSG00000016082, ENSG00000151067, ENSG00000166257, ENSG00000123700, ENSG00000055118, ENSG00000157388, ENSG00000138622	9.30766	0.0364651	0.00218507	0.00211596
biological process	GO:0072659	protein localization to plasma membrane	15	2.50836	4.62829	2.35346e-05	ENSG00000130226, ENSG00000105649, ENSG00000196632, ENSG00000152932, ENSG00000158445, ENSG00000151025, ENSG00000136854, ENSG00000177108, ENSG00000084710, ENSG00000166257, ENSG00000169213, ENSG00000160460, ENSG00000182674, ENSG00000163531, ENSG00000165533	4.01921	0.0436637	0.00248028	0.00240183
biological process	GO:0030073	insulin secretion	8	1.33779	4.55559	2.78236e-05	ENSG00000128564, ENSG00000186472, ENSG00000168993, ENSG00000143195, ENSG00000105649, ENSG00000054356, ENSG00000106089, ENSG00000176406	8.84227	0.0514134	0.00277797	0.0026901
biological process	GO:0007420	brain development	19	3.17726	4.47529	3.34743e-05	ENSG00000182901, ENSG00000105613, ENSG00000172264, ENSG00000198003, ENSG00000171450, ENSG00000136367, ENSG00000105419, ENSG00000197106, ENSG00000151025, ENSG00000176749, ENSG00000155966, ENSG00000173805, ENSG00000169258, ENSG00000139970, ENSG00000117152, ENSG00000018236, ENSG00000163531, ENSG00000204815, ENSG00000103034	3.18188	0.0615276	0.00305507	0.00295844
biological process	GO:0007416	synapse assembly	10	1.67224	4.47083	3.38199e-05	ENSG00000186472, ENSG00000120324, ENSG00000177839, ENSG00000169760, ENSG00000179915, ENSG00000187957, ENSG00000113211, ENSG00000186868, ENSG00000171587, ENSG00000021645	6.14047	0.0621427	0.00305507	0.00295844
biological process	GO:0035725	sodium ion transmembrane transport	12	2.00669	4.29882	5.02554e-05	ENSG00000050438, ENSG00000153253, ENSG00000213199, ENSG00000144290, ENSG00000166257, ENSG00000099822, ENSG00000100678, ENSG00000110881, ENSG00000197106, ENSG00000102452, ENSG00000143630, ENSG00000138622	4.69501	0.0909334	0.00433339	0.00419633
biological process	GO:0014059	regulation of dopamine secretion	7	1.17057	4.23492	5.82204e-05	ENSG00000011347, ENSG00000103528, ENSG00000129990, ENSG00000160716, ENSG00000105649, ENSG00000132872, ENSG00000145335	9.98321	0.104566	0.00480192	0.00465004
biological process	GO:1990573	potassium ion import across plasma membrane	8	1.33779	4.21144	6.14548e-05	ENSG00000124140, ENSG00000123700, ENSG00000099822, ENSG00000055118, ENSG00000105409, ENSG00000006071, ENSG00000157542, ENSG00000138622	7.8598	0.110044	0.00485749	0.00470385
biological process	GO:0016081	synaptic vesicle docking	5	0.83612	4.12816	7.44457e-05	ENSG00000130477, ENSG00000132639, ENSG00000177380, ENSG00000106089, ENSG00000101298	20.0961	0.131709	0.00564894	0.00547027
biological process	GO:2000463	positive regulation of excitatory postsynaptic potential	7	1.17057	4.07417	8.43002e-05	ENSG00000169258, ENSG00000132535, ENSG00000117152, ENSG00000169760, ENSG00000179915, ENSG00000106089, ENSG00000176406	9.37817	0.147792	0.00585061	0.00566556
biological process	GO:0017156	calcium ion regulated exocytosis	7	1.17057	4.07417	8.43002e-05	ENSG00000011347, ENSG00000103528, ENSG00000129990, ENSG00000105649, ENSG00000106089, ENSG00000176406, ENSG00000132872	9.37817	0.147792	0.00585061	0.00566556
biological process	GO:2000311	regulation of AMPA receptor activity	6	1.00334	4.06371	8.63558e-05	ENSG00000174871, ENSG00000169760, ENSG00000179915, ENSG00000008735, ENSG00000075461, ENSG00000187902	12.6318	0.151109	0.00585061	0.00566556
biological process	GO:0016339	calcium-dependent cell-cell adhesion via plasma membrane cell adhesion molecules	8	1.33779	4.02654	9.40725e-05	ENSG00000253953, ENSG00000120324, ENSG00000177839, ENSG00000179242, ENSG00000169760, ENSG00000179915, ENSG00000113211, ENSG00000040731	7.36856	0.163446	0.00615364	0.00595901
biological process	GO:0003341	cilium movement	8	1.33779	3.96801	0.000107644	ENSG00000122735, ENSG00000198003, ENSG00000172361, ENSG00000156042, ENSG00000089101, ENSG00000204815, ENSG00000039139, ENSG00000112981	7.21818	0.184709	0.00671175	0.00649946
biological process	GO:0016188	synaptic vesicle maturation	5	0.83612	3.95987	0.000109681	ENSG00000130477, ENSG00000132535, ENSG00000105649, ENSG00000102003, ENSG00000136854	18.4214	0.187854	0.00671175	0.00649946
biological process	GO:0021549	cerebellum development	8	1.33779	3.91093	0.000122764	ENSG00000173805, ENSG00000007372, ENSG00000171450, ENSG00000166165, ENSG00000180616, ENSG00000018236, ENSG00000176749, ENSG00000129159	7.07382	0.207765	0.00727759	0.00704741
biological process	GO:0098703	calcium ion import across plasma membrane	7	1.17057	3.7189	0.00019103	ENSG00000151067, ENSG00000153253, ENSG00000141837, ENSG00000100678, ENSG00000204442, ENSG00000157388, ENSG00000196557	8.1442	0.304009	0.0108006	0.010459
biological process	GO:0060079	excitatory postsynaptic potential	9	1.50502	3.71314	0.00019358	ENSG00000099957, ENSG00000169258, ENSG00000063015, ENSG00000160716, ENSG00000105737, ENSG00000101489, ENSG00000008735, ENSG00000108852, ENSG00000145335	5.60426	0.307368	0.0108006	0.010459
biological process	GO:0007155	cell adhesion	28	4.68227	3.64113	0.000228493	ENSG00000149294, ENSG00000179242, ENSG00000081853, ENSG00000113211, ENSG00000197558, ENSG00000113212, ENSG00000171587, ENSG00000243232, ENSG00000005961, ENSG00000249158, ENSG00000253767, ENSG00000008277, ENSG00000251664, ENSG00000248383, ENSG00000177839, ENSG00000171815, ENSG00000105290, ENSG00000169760, ENSG00000155052, ENSG00000215018, ENSG00000253953, ENSG00000120324, ENSG00000204963, ENSG0000…	2.18713	0.351764	0.0123843	0.0119926
biological process	GO:2000300	regulation of synaptic vesicle exocytosis	8	1.33779	3.59555	0.000253776	ENSG00000008056, ENSG00000126583, ENSG00000105649, ENSG00000145087, ENSG00000102003, ENSG00000021645, ENSG00000176406, ENSG00000184702	6.31591	0.382128	0.0133726	0.0129496
biological process	GO:0016082	synaptic vesicle priming	5	0.83612	3.54271	0.000286609	ENSG00000130477, ENSG00000159164, ENSG00000132639, ENSG00000136854, ENSG00000145335	14.7371	0.419448	0.0143078	0.0138553
biological process	GO:0048172	regulation of short-term neuronal synaptic plasticity	5	0.83612	3.54271	0.000286609	ENSG00000144290, ENSG00000105649, ENSG00000177380, ENSG00000102003, ENSG00000187902	14.7371	0.419448	0.0143078	0.0138553
biological process	GO:0007188	adenylate cyclase-modulating G-protein coupled receptor signaling pathway	8	1.33779	3.45313	0.000352267	ENSG00000128266, ENSG00000010310, ENSG00000087258, ENSG00000127955, ENSG00000198049, ENSG00000157388, ENSG00000176406, ENSG00000087460	5.99476	0.487456	0.0171346	0.0165927
biological process	GO:2000310	regulation of NMDA receptor activity	5	0.83612	3.42555	0.000375363	ENSG00000132535, ENSG00000174871, ENSG00000169760, ENSG00000179915, ENSG00000008735	13.8161	0.509435	0.0178016	0.0172385
biological process	GO:0048488	synaptic vesicle endocytosis	7	1.17057	3.3607	0.00043581	ENSG00000074317, ENSG00000129990, ENSG00000169760, ENSG00000106089, ENSG00000102003, ENSG00000078053, ENSG00000145335	7.03363	0.562602	0.0201642	0.0195264
biological process	GO:0035418	protein localization to synapse	5	0.83612	3.31681	0.000482153	ENSG00000186472, ENSG00000132535, ENSG00000169760, ENSG00000179915, ENSG00000164061	13.0033	0.599429	0.0207874	0.0201299
biological process	GO:1901381	positive regulation of potassium ion transmembrane transport	5	0.83612	3.31681	0.000482153	ENSG00000182901, ENSG00000123700, ENSG00000055118, ENSG00000166006, ENSG00000129159	13.0033	0.599429	0.0207874	0.0201299
biological process	GO:0007158	neuron cell-cell adhesion	5	0.83612	3.31681	0.000482153	ENSG00000169760, ENSG00000179915, ENSG00000152092, ENSG00000176749, ENSG00000021645	13.0033	0.599429	0.0207874	0.0201299
biological process	GO:0031175	neuron projection development	11	1.83946	3.23643	0.000580188	ENSG00000167654, ENSG00000169258, ENSG00000169760, ENSG00000179915, ENSG00000107295, ENSG00000059915, ENSG00000018236, ENSG00000197457, ENSG00000176749, ENSG00000186868, ENSG00000135127	3.85972	0.667441	0.0244582	0.0236846
biological process	GO:0021954	central nervous system neuron development	5	0.83612	3.03138	0.000930301	ENSG00000139352, ENSG00000104967, ENSG00000078725, ENSG00000186868, ENSG00000186094	11.0528	0.828916	0.0383648	0.0371514
biological process	GO:0006904	vesicle docking involved in exocytosis	6	1.00334	2.97364	0.00106257	ENSG00000145920, ENSG00000169213, ENSG00000105649, ENSG00000152932, ENSG00000158445, ENSG00000136854	7.57909	0.866916	0.0428873	0.0415308
biological process	GO:0071277	cellular response to calcium ion	9	1.50502	2.91887	0.00120541	ENSG00000164199, ENSG00000011347, ENSG00000103528, ENSG00000129990, ENSG00000196353, ENSG00000169760, ENSG00000179915, ENSG00000158445, ENSG00000132872	4.27852	0.898535	0.0476387	0.046132
biological process	GO:0035176	social behavior	7	1.17057	2.83768	0.00145318	ENSG00000132535, ENSG00000160716, ENSG00000179915, ENSG00000008735, ENSG00000078725, ENSG00000021645, ENSG00000184702	5.6269	0.936625	0.0562587	0.0544793
biological process	GO:0033366	protein localization to secretory granule	3	0.501672	2.82344	0.0015016	ENSG00000104112, ENSG00000100604, ENSG00000109472	44.2114	0.942195	0.0569708	0.0551689
biological process	GO:0070588	calcium ion transmembrane transport	10	1.67224	2.79353	0.00160868	ENSG00000151067, ENSG00000099957, ENSG00000141837, ENSG00000100678, ENSG00000110881, ENSG00000075461, ENSG00000157388, ENSG00000157445, ENSG00000102452, ENSG00000007402	3.68428	0.952836	0.0598366	0.057944
biological process	GO:0007409	axonogenesis	9	1.50502	2.74401	0.00180299	ENSG00000163462, ENSG00000132932, ENSG00000166313, ENSG00000016082, ENSG00000160460, ENSG00000132639, ENSG00000105290, ENSG00000105649, ENSG00000160469	4.01921	0.967397	0.0657744	0.063694
biological process	GO:0006813	potassium ion transport	8	1.33779	2.72308	0.001892	ENSG00000123700, ENSG00000197584, ENSG00000135519, ENSG00000182674, ENSG00000006071, ENSG00000157542, ENSG00000151079, ENSG00000129159	4.5345	0.972471	0.0677195	0.0655776
biological process	GO:0036158	outer dynein arm assembly	5	0.83612	2.65326	0.002222	ENSG00000122735, ENSG00000198003, ENSG00000137821, ENSG00000204815, ENSG00000039139	8.84227	0.985299	0.0780579	0.0755891
biological process	GO:0035235	ionotropic glutamate receptor signaling pathway	5	0.83612	2.58842	0.00257975	ENSG00000169258, ENSG00000105737, ENSG00000120251, ENSG00000176749, ENSG00000125675	8.50219	0.992554	0.0889779	0.0861636
biological process	GO:0007154	cell communication	6	1.00334	2.56563	0.00271876	ENSG00000164199, ENSG00000121743, ENSG00000160460, ENSG00000147481, ENSG00000100678, ENSG00000070182	6.16903	0.994284	0.0902128	0.0873595
biological process	GO:0097120	receptor localization to synapse	4	0.668896	2.55937	0.00275822	ENSG00000132535, ENSG00000169760, ENSG00000179915, ENSG00000108852	13.6035	0.994697	0.0902128	0.0873595
biological process	GO:0048791	calcium ion-regulated exocytosis of neurotransmitter	4	0.668896	2.55937	0.00275822	ENSG00000011347, ENSG00000129990, ENSG00000176406, ENSG00000132872	13.6035	0.994697	0.0902128	0.0873595
biological process	GO:0021759	globus pallidus development	3	0.501672	2.52896	0.00295831	ENSG00000004848, ENSG00000166006, ENSG00000129159	33.1585	0.996376	0.0951171	0.0921087
biological process	GO:0099560	synaptic membrane adhesion	5	0.83612	2.46726	0.00340993	ENSG00000183098, ENSG00000169760, ENSG00000179915, ENSG00000131409, ENSG00000040731	7.89489	0.998466	0.107355	0.103959
biological process	GO:0035493	SNARE complex assembly	4	0.668896	2.46192	0.0034521	ENSG00000132639, ENSG00000106089, ENSG00000136854, ENSG00000145335	12.6318	0.998584	0.107355	0.103959
biological process	GO:0000381	regulation of alternative mRNA splicing, via spliceosome	7	1.17057	2.43158	0.00370183	ENSG00000159409, ENSG00000161082, ENSG00000185272, ENSG00000104967, ENSG00000101489, ENSG00000139910, ENSG00000112232	4.68908	0.99912	0.113264	0.109682
biological process	GO:0048489	synaptic vesicle transport	4	0.668896	2.37228	0.00424348	ENSG00000155980, ENSG00000105649, ENSG00000168280, ENSG00000145335	11.7897	0.999686	0.127776	0.123734
biological process	GO:0034220	ion transmembrane transport	10	1.67224	2.36218	0.00434335	ENSG00000073464, ENSG00000113327, ENSG00000160716, ENSG00000105737, ENSG00000120251, ENSG00000105409, ENSG00000268089, ENSG00000102452, ENSG00000125675, ENSG00000166206	3.18067	0.999741	0.12874	0.124668
biological process	GO:0006836	neurotransmitter transport	6	1.00334	2.31658	0.00482413	ENSG00000145920, ENSG00000159164, ENSG00000168993, ENSG00000197106, ENSG00000268089, ENSG00000106089	5.41364	0.999896	0.137228	0.132888
biological process	GO:0099525	presynaptic dense core vesicle exocytosis	3	0.501672	2.31364	0.00485694	ENSG00000130477, ENSG00000132639, ENSG00000136854	26.5268	0.999903	0.137228	0.132888
biological process	GO:0097112	gamma-aminobutyric acid receptor clustering	3	0.501672	2.31364	0.00485694	ENSG00000179915, ENSG00000156959, ENSG00000187902	26.5268	0.999903	0.137228	0.132888
biological process	GO:0071625	vocalization behavior	4	0.668896	2.28937	0.00513612	ENSG00000132535, ENSG00000179915, ENSG00000078725, ENSG00000021645	11.0528	0.999943	0.137228	0.132888
biological process	GO:0050801	ion homeostasis	4	0.668896	2.28937	0.00513612	ENSG00000050438, ENSG00000144290, ENSG00000146021, ENSG00000196632	11.0528	0.999943	0.137228	0.132888
biological process	GO:0086002	cardiac muscle cell action potential involved in contraction	4	0.668896	2.28937	0.00513612	ENSG00000151067, ENSG00000166257, ENSG00000123700, ENSG00000157388	11.0528	0.999943	0.137228	0.132888
biological process	GO:0086010	membrane depolarization during action potential	4	0.668896	2.28937	0.00513612	ENSG00000153253, ENSG00000166257, ENSG00000055118, ENSG00000196557	11.0528	0.999943	0.137228	0.132888
biological process	GO:0030534	adult behavior	5	0.83612	2.25341	0.00557937	ENSG00000113327, ENSG00000179915, ENSG00000136367, ENSG00000021645, ENSG00000184702	6.90803	0.999975	0.147001	0.142352
biological process	GO:0098962	regulation of postsynaptic neurotransmitter receptor activity	4	0.668896	2.2123	0.0061334	ENSG00000174871, ENSG00000075461, ENSG00000187902, ENSG00000116544	10.4027	0.999991	0.15723	0.152257
biological process	GO:0048169	regulation of long-term neuronal synaptic plasticity	4	0.668896	2.2123	0.0061334	ENSG00000132535, ENSG00000058404, ENSG00000102003, ENSG00000145335	10.4027	0.999991	0.15723	0.152257
biological process	GO:0046676	negative regulation of insulin secretion	5	0.83612	2.20497	0.00623776	ENSG00000128266, ENSG00000100604, ENSG00000145087, ENSG00000006071, ENSG00000158445	6.69869	0.999993	0.157774	0.152783
biological process	GO:0048790	maintenance of presynaptic active zone structure	3	0.501672	2.14406	0.0071769	ENSG00000186472, ENSG00000105649, ENSG00000164061	22.1057	0.999999	0.179139	0.173473
biological process	GO:0016192	vesicle-mediated transport	13	2.17391	2.09934	0.00795537	ENSG00000155961, ENSG00000174871, ENSG00000155980, ENSG00000129990, ENSG00000155816, ENSG00000136854, ENSG00000132872, ENSG00000011347, ENSG00000100228, ENSG00000160460, ENSG00000103528, ENSG00000103723, ENSG00000106089	2.41491	1	0.195991	0.189792
biological process	GO:0008306	associative learning	5	0.83612	2.0277	0.0093822	ENSG00000132639, ENSG00000160716, ENSG00000110881, ENSG00000158258, ENSG00000160469	5.97451	1	0.22818	0.220963
biological process	GO:0050806	positive regulation of synaptic transmission	4	0.668896	2.00962	0.00978102	ENSG00000132535, ENSG00000108947, ENSG00000158258, ENSG00000176406	8.84227	1	0.228989	0.221746
biological process	GO:0017158	regulation of calcium ion-dependent exocytosis	4	0.668896	2.00962	0.00978102	ENSG00000011347, ENSG00000103528, ENSG00000129990, ENSG00000132872	8.84227	1	0.228989	0.221746
biological process	GO:0010807	regulation of synaptic vesicle priming	3	0.501672	2.00444	0.0098983	ENSG00000105649, ENSG00000106089, ENSG00000136854	18.9477	1	0.228989	0.221746
biological process	GO:0016191	synaptic vesicle uncoating	3	0.501672	2.00444	0.0098983	ENSG00000107295, ENSG00000140600, ENSG00000116675	18.9477	1	0.228989	0.221746
biological process	GO:0007612	learning	6	1.00334	1.9767	0.0105511	ENSG00000124140, ENSG00000132535, ENSG00000100678, ENSG00000160716, ENSG00000179915, ENSG00000021645	4.49607	1	0.241149	0.233522
biological process	GO:0003351	epithelial cilium movement	4	0.668896	1.94989	0.011223	ENSG00000122735, ENSG00000154040, ENSG00000039139, ENSG00000112981	8.42121	1	0.252249	0.24427
biological process	GO:0051965	positive regulation of synapse assembly	6	1.00334	1.94682	0.0113027	ENSG00000174482, ENSG00000169760, ENSG00000179915, ENSG00000131409, ENSG00000158258, ENSG00000146006	4.42114	1	0.252249	0.24427
biological process	GO:0050804	modulation of synaptic transmission	7	1.17057	1.90349	0.0124884	ENSG00000050438, ENSG00000141837, ENSG00000169760, ENSG00000105737, ENSG00000120251, ENSG00000116544, ENSG00000125675	3.64094	1	0.275472	0.266759
biological process	GO:0009268	response to pH	3	0.501672	1.88599	0.0130019	ENSG00000110881, ENSG00000006071, ENSG00000145730	16.5793	1	0.28028	0.271415
biological process	GO:0001956	positive regulation of neurotransmitter secretion	3	0.501672	1.88599	0.0130019	ENSG00000106089, ENSG00000151025, ENSG00000145335	16.5793	1	0.28028	0.271415
biological process	GO:0007613	memory	7	1.17057	1.81238	0.0154036	ENSG00000100678, ENSG00000160716, ENSG00000110881, ENSG00000006071, ENSG00000186868, ENSG00000187902, ENSG00000132872	3.4773	1	0.328321	0.317937
biological process	GO:1903861	positive regulation of dendrite extension	4	0.668896	1.78914	0.0162503	ENSG00000130477, ENSG00000103528, ENSG00000176406, ENSG00000132872	7.36856	1	0.338315	0.327615
biological process	GO:0090129	positive regulation of synapse maturation	3	0.501672	1.78333	0.0164692	ENSG00000179915, ENSG00000058404, ENSG00000072071	14.7371	1	0.338315	0.327615
biological process	GO:0099641	anterograde axonal protein transport	3	0.501672	1.78333	0.0164692	ENSG00000155980, ENSG00000168280, ENSG00000108852	14.7371	1	0.338315	0.327615
biological process	GO:0060291	long-term synaptic potentiation	6	1.00334	1.78026	0.0165858	ENSG00000126583, ENSG00000132639, ENSG00000100678, ENSG00000108852, ENSG00000146006, ENSG00000145335	4.01921	1	0.338315	0.327615
biological process	GO:0035249	synaptic transmission, glutamatergic	5	0.83612	1.76814	0.0170553	ENSG00000130477, ENSG00000174871, ENSG00000105737, ENSG00000120251, ENSG00000125675	5.02402	1	0.344191	0.333304
biological process	GO:0030182	neuron differentiation	10	1.67224	1.74209	0.0181097	ENSG00000139352, ENSG00000139970, ENSG00000186462, ENSG00000170561, ENSG00000104967, ENSG00000176749, ENSG00000162552, ENSG00000173404, ENSG00000160469, ENSG00000101298	2.52636	1	0.358913	0.347561
biological process	GO:0070509	calcium ion import	4	0.668896	1.74081	0.0181632	ENSG00000151067, ENSG00000141837, ENSG00000157388, ENSG00000196557	7.07382	1	0.358913	0.347561
biological process	GO:0007611	learning or memory	6	1.00334	1.72914	0.0186577	ENSG00000126583, ENSG00000100678, ENSG00000186868, ENSG00000155966, ENSG00000105220, ENSG00000146216	3.901	1	0.364883	0.353342
biological process	GO:1903818	positive regulation of voltage-gated potassium channel activity	3	0.501672	1.69289	0.0202822	ENSG00000006071, ENSG00000166006, ENSG00000129159	13.2634	1	0.384753	0.372584
biological process	GO:0003254	regulation of membrane depolarization	3	0.501672	1.69289	0.0202822	ENSG00000099822, ENSG00000143630, ENSG00000138622	13.2634	1	0.384753	0.372584
biological process	GO:0060075	regulation of resting membrane potential	3	0.501672	1.69289	0.0202822	ENSG00000123700, ENSG00000105409, ENSG00000102452	13.2634	1	0.384753	0.372584
biological process	GO:0071466	cellular response to xenobiotic stimulus	6	1.00334	1.65613	0.0220734	ENSG00000175175, ENSG00000154277, ENSG00000007372, ENSG00000185100, ENSG00000055118, ENSG00000129159	3.73617	1	0.414587	0.401474
biological process	GO:0043113	receptor clustering	4	0.668896	1.65075	0.0223485	ENSG00000132535, ENSG00000105737, ENSG00000187391, ENSG00000108852	6.54983	1	0.415638	0.402491
biological process	GO:0021762	substantia nigra development	5	0.83612	1.64212	0.0227969	ENSG00000127561, ENSG00000154277, ENSG00000166165, ENSG00000146216, ENSG00000148798	4.60535	1	0.419862	0.406582
biological process	GO:0086011	membrane repolarization during action potential	3	0.501672	1.61219	0.0244237	ENSG00000173826, ENSG00000123700, ENSG00000055118	12.0576	1	0.444821	0.430752
biological process	GO:0001835	blastocyst hatching	4	0.668896	1.60869	0.0246211	ENSG00000188573, ENSG00000197457, ENSG00000130783, ENSG00000119698	6.31591	1	0.444821	0.430752
biological process	GO:0008277	regulation of G-protein coupled receptor protein signaling pathway	5	0.83612	1.58406	0.0260581	ENSG00000182901, ENSG00000108370, ENSG00000117152, ENSG00000168243, ENSG00000151025	4.42114	1	0.466342	0.451592
biological process	GO:0099505	regulation of presynaptic membrane potential	4	0.668896	1.56842	0.0270136	ENSG00000105737, ENSG00000166006, ENSG00000129159, ENSG00000125675	6.09812	1	0.477118	0.462027
biological process	GO:0051260	protein homooligomerization	8	1.33779	1.56602	0.0271633	ENSG00000182674, ENSG00000158445, ENSG00000186868, ENSG00000108852, ENSG00000166006, ENSG00000151079, ENSG00000129159, ENSG00000131398	2.74179	1	0.477118	0.462027
biological process	GO:0007165	signal transduction	41	6.85619	1.50576	0.0312058	ENSG00000109339, ENSG00000132535, ENSG00000113578, ENSG00000110881, ENSG00000171388, ENSG00000173542, ENSG00000187391, ENSG00000133169, ENSG00000135447, ENSG00000158106, ENSG00000165023, ENSG00000166313, ENSG00000120251, ENSG00000059915, ENSG00000107295, ENSG00000140600, ENSG00000102466, ENSG00000058404, ENSG00000176490, ENSG00000103034, ENSG00000128564, ENSG00000213199, ENSG00000099957, ENSG0000…	1.38689	1	0.543096	0.525918
biological process	GO:0008089	anterograde axonal transport	4	0.668896	1.49273	0.0321567	ENSG00000173805, ENSG00000130643, ENSG00000131437, ENSG00000103723	5.70469	1	0.554557	0.537017
biological process	GO:0050877	neurological system process	5	0.83612	1.47649	0.0333815	ENSG00000164199, ENSG00000113327, ENSG00000160716, ENSG00000268089, ENSG00000166206	4.09364	1	0.569535	0.551522
biological process	GO:0023052	signaling	3	0.501672	1.47333	0.0336257	ENSG00000160460, ENSG00000070182, ENSG00000116544	10.2026	1	0.569535	0.551522
biological process	GO:0045664	regulation of neuron differentiation	4	0.668896	1.4571	0.0349061	ENSG00000104313, ENSG00000169760, ENSG00000136367, ENSG00000176749	5.52642	1	0.58599	0.567456
biological process	GO:0007157	heterophilic cell-cell adhesion via plasma membrane cell adhesion molecules	5	0.83612	1.45123	0.0353811	ENSG00000179242, ENSG00000009694, ENSG00000169760, ENSG00000179915, ENSG00000072071	4.01921	1	0.588754	0.570132
biological process	GO:0060287	epithelial cilium movement involved in determination of left/right asymmetry	3	0.501672	1.4128	0.0386546	ENSG00000198003, ENSG00000172361, ENSG00000204815	9.47386	1	0.632137	0.612143
biological process	GO:0036465	synaptic vesicle recycling	3	0.501672	1.4128	0.0386546	ENSG00000011347, ENSG00000105649, ENSG00000103723	9.47386	1	0.632137	0.612143
biological process	GO:0030154	cell differentiation	25	4.1806	1.40806	0.039079	ENSG00000130477, ENSG00000113578, ENSG00000197558, ENSG00000133169, ENSG00000132872, ENSG00000171757, ENSG00000185272, ENSG00000143195, ENSG00000058404, ENSG00000103034, ENSG00000104313, ENSG00000196132, ENSG00000104899, ENSG00000198732, ENSG00000176401, ENSG00000176406, ENSG00000006468, ENSG00000130222, ENSG00000156414, ENSG00000145920, ENSG00000103528, ENSG00000137098, ENSG00000148798, ENSG0000…	1.52875	1	0.633614	0.613573
biological process	GO:0060271	cilium assembly	11	1.83946	1.38981	0.0407559	ENSG00000110318, ENSG00000131437, ENSG00000204852, ENSG00000165164, ENSG00000172361, ENSG00000156042, ENSG00000005448, ENSG00000039139, ENSG00000178965, ENSG00000165533, ENSG00000112981	2.06947	1	0.644288	0.62391
biological process	GO:1905606	regulation of presynapse assembly	4	0.668896	1.38981	0.0407562	ENSG00000183098, ENSG00000179915, ENSG00000131409, ENSG00000145335	5.20134	1	0.644288	0.62391
biological process	GO:0060078	regulation of postsynaptic membrane potential	4	0.668896	1.38981	0.0407562	ENSG00000113327, ENSG00000186479, ENSG00000120251, ENSG00000125675	5.20134	1	0.644288	0.62391
biological process	GO:0051966	regulation of synaptic transmission, glutamatergic	4	0.668896	1.35798	0.0438548	ENSG00000130477, ENSG00000260230, ENSG00000124493, ENSG00000008735	5.05273	1	0.6512	0.630604
biological process	GO:0002091	negative regulation of receptor internalization	3	0.501672	1.35705	0.0439487	ENSG00000132535, ENSG00000005448, ENSG00000146006	8.84227	1	0.6512	0.630604
biological process	GO:0032230	positive regulation of synaptic transmission, GABAergic	3	0.501672	1.35705	0.0439487	ENSG00000173805, ENSG00000169760, ENSG00000102452	8.84227	1	0.6512	0.630604
biological process	GO:0048167	regulation of synaptic plasticity	5	0.83612	1.35596	0.0440598	ENSG00000128564, ENSG00000169258, ENSG00000186868, ENSG00000160469, ENSG00000176406	3.74673	1	0.6512	0.630604
biological process	GO:0061104	adrenal chromaffin cell differentiation	2	0.334448	1.35041	0.0446263	ENSG00000139352, ENSG00000173404	44.2114	1	0.6512	0.630604
biological process	GO:0099526	presynapse to nucleus signaling pathway	2	0.334448	1.35041	0.0446263	ENSG00000186472, ENSG00000164061	44.2114	1	0.6512	0.630604
biological process	GO:1990089	response to nerve growth factor	2	0.334448	1.35041	0.0446263	ENSG00000166006, ENSG00000129159	44.2114	1	0.6512	0.630604
biological process	GO:0021722	superior olivary nucleus maturation	2	0.334448	1.35041	0.0446263	ENSG00000171450, ENSG00000176749	44.2114	1	0.6512	0.630604
biological process	GO:2000302	positive regulation of synaptic vesicle exocytosis	2	0.334448	1.35041	0.0446263	ENSG00000050438, ENSG00000169760	44.2114	1	0.6512	0.630604
biological process	GO:0033604	negative regulation of catecholamine secretion	2	0.334448	1.35041	0.0446263	ENSG00000100604, ENSG00000132872	44.2114	1	0.6512	0.630604
biological process	GO:0007626	locomotory behavior	6	1.00334	1.34588	0.0450943	ENSG00000132639, ENSG00000160716, ENSG00000018236, ENSG00000152092, ENSG00000171587, ENSG00000107331	3.08451	1	0.653007	0.632353
biological process	GO:1904862	inhibitory synapse assembly	3	0.501672	1.30545	0.0494933	ENSG00000113327, ENSG00000158258, ENSG00000166206	8.28963	1	0.695473	0.673476
biological process	GO:0060074	synapse maturation	3	0.501672	1.30545	0.0494933	ENSG00000100095, ENSG00000063015, ENSG00000169760	8.28963	1	0.695473	0.673476
biological process	GO:0099645	neurotransmitter receptor localization to postsynaptic specialization membrane	3	0.501672	1.30545	0.0494933	ENSG00000008277, ENSG00000132535, ENSG00000156959	8.28963	1	0.695473	0.673476
biological process	GO:0010765	positive regulation of sodium ion transport	3	0.501672	1.30545	0.0494933	ENSG00000166257, ENSG00000196632, ENSG00000018236	8.28963	1	0.695473	0.673476
cellular component	GO:0030425	dendrite	49	8.19398	17.6255	2.36879e-18	ENSG00000170091, ENSG00000050438, ENSG00000099822, ENSG00000158445, ENSG00000171587, ENSG00000008056, ENSG00000100505, ENSG00000036530, ENSG00000143630, ENSG00000126583, ENSG00000164061, ENSG00000111664, ENSG00000171798, ENSG00000167654, ENSG00000173805, ENSG00000145920, ENSG00000139970, ENSG00000159164, ENSG00000166165, ENSG00000182674, ENSG00000163531, ENSG00000078725, ENSG00000166006, ENSG0000…	4.56298	1.05648e-15	1.05648e-15	9.45149e-16
cellular component	GO:0030424	axon	39	6.52174	13.6564	2.20605e-14	ENSG00000153253, ENSG00000105613, ENSG00000099822, ENSG00000158445, ENSG00000136854, ENSG00000171587, ENSG00000132872, ENSG00000008277, ENSG00000008056, ENSG00000169169, ENSG00000144406, ENSG00000164114, ENSG00000106089, ENSG00000186868, ENSG00000143630, ENSG00000145335, ENSG00000132821, ENSG00000129990, ENSG00000113327, ENSG00000105649, ENSG00000105409, ENSG00000164061, ENSG00000176749, ENSG0000…	4.49088	9.85367e-12	3.90756e-12	3.49578e-12
cellular component	GO:0043005	neuron projection	39	6.52174	13.5803	2.6284e-14	ENSG00000149294, ENSG00000050438, ENSG00000130477, ENSG00000132535, ENSG00000105613, ENSG00000132639, ENSG00000197457, ENSG00000079689, ENSG00000100167, ENSG00000058404, ENSG00000102003, ENSG00000145730, ENSG00000106089, ENSG00000186868, ENSG00000101298, ENSG00000128564, ENSG00000155961, ENSG00000124140, ENSG00000182901, ENSG00000113327, ENSG00000171450, ENSG00000160716, ENSG00000268089, ENSG0000…	4.46687	1.17353e-11	3.90756e-12	3.49578e-12
cellular component	GO:0098978	glutamatergic synapse	41	6.85619	13.1313	7.39119e-14	ENSG00000050438, ENSG00000132535, ENSG00000108947, ENSG00000174871, ENSG00000137726, ENSG00000132639, ENSG00000105737, ENSG00000070182, ENSG00000116544, ENSG00000136854, ENSG00000040731, ENSG00000132872, ENSG00000008277, ENSG00000123700, ENSG00000169169, ENSG00000168993, ENSG00000183098, ENSG00000169760, ENSG00000107295, ENSG00000177380, ENSG00000140600, ENSG00000106089, ENSG00000146006, ENSG0000…	4.12272	3.29776e-11	8.24118e-12	7.37271e-12
cellular component	GO:0008021	synaptic vesicle	23	3.84615	12.641	2.28537e-13	ENSG00000127561, ENSG00000050438, ENSG00000132535, ENSG00000073464, ENSG00000132639, ENSG00000105649, ENSG00000152932, ENSG00000197106, ENSG00000164061, ENSG00000078053, ENSG00000008056, ENSG00000173805, ENSG00000011347, ENSG00000100505, ENSG00000169258, ENSG00000065609, ENSG00000169213, ENSG00000159164, ENSG00000166111, ENSG00000102003, ENSG00000106089, ENSG00000160469, ENSG00000184702	7.69711	1.01904e-10	1.90304e-11	1.7025e-11
cellular component	GO:0043025	neuronal cell body	38	6.35452	12.5917	2.56015e-13	ENSG00000105613, ENSG00000132639, ENSG00000008735, ENSG00000171587, ENSG00000132872, ENSG00000123700, ENSG00000063015, ENSG00000120251, ENSG00000187957, ENSG00000186868, ENSG00000143630, ENSG00000145335, ENSG00000100095, ENSG00000128564, ENSG00000074317, ENSG00000124140, ENSG00000099957, ENSG00000144290, ENSG00000154277, ENSG00000129990, ENSG00000131437, ENSG00000141837, ENSG00000179915, ENSG0000…	4.26118	1.14184e-10	1.90304e-11	1.7025e-11
cellular component	GO:0043204	perikaryon	25	4.1806	12.2052	6.23485e-13	ENSG00000185924, ENSG00000105737, ENSG00000198049, ENSG00000111674, ENSG00000158445, ENSG00000168993, ENSG00000181418, ENSG00000145730, ENSG00000124140, ENSG00000151067, ENSG00000072832, ENSG00000144290, ENSG00000155980, ENSG00000176749, ENSG00000171798, ENSG00000131398, ENSG00000145920, ENSG00000100678, ENSG00000186479, ENSG00000054356, ENSG00000152092, ENSG00000182674, ENSG00000108852, ENSG0000…	6.56995	2.78082e-10	3.97249e-11	3.55387e-11
cellular component	GO:0045202	synapse	44	7.35786	11.5795	2.63328e-12	ENSG00000260230, ENSG00000132535, ENSG00000174871, ENSG00000132639, ENSG00000110881, ENSG00000176956, ENSG00000113211, ENSG00000187391, ENSG00000171587, ENSG00000132872, ENSG00000164199, ENSG00000166313, ENSG00000177839, ENSG00000168993, ENSG00000183098, ENSG00000169760, ENSG00000079689, ENSG00000058404, ENSG00000101210, ENSG00000145335, ENSG00000128564, ENSG00000124140, ENSG00000144290, ENSG0000…	3.47747	1.17442e-09	1.46805e-10	1.31335e-10
cellular component	GO:0005886	plasma membrane	195	32.6087	10.8773	1.32652e-11	ENSG00000149294, ENSG00000050438, ENSG00000099822, ENSG00000081853, ENSG00000158445, ENSG00000243232, ENSG00000251664, ENSG00000183098, ENSG00000178171, ENSG00000165548, ENSG00000143630, ENSG00000155961, ENSG00000133958, ENSG00000092068, ENSG00000268089, ENSG00000171435, ENSG00000010310, ENSG00000253953, ENSG00000127955, ENSG00000131409, ENSG00000182674, ENSG00000108852, ENSG00000105220, ENSG0000…	1.53126	5.91631e-09	6.57366e-10	5.88092e-10
cellular component	GO:0042734	presynaptic membrane	21	3.51171	10.5653	2.72073e-11	ENSG00000130477, ENSG00000050438, ENSG00000108947, ENSG00000137726, ENSG00000132639, ENSG00000160716, ENSG00000179915, ENSG00000105737, ENSG00000151025, ENSG00000021645, ENSG00000176406, ENSG00000131398, ENSG00000072071, ENSG00000011347, ENSG00000108370, ENSG00000186479, ENSG00000131409, ENSG00000018236, ENSG00000102003, ENSG00000166006, ENSG00000129159	6.86686	1.21345e-08	1.21345e-09	1.08557e-09
cellular component	GO:0030672	synaptic vesicle membrane	20	3.34448	10.0956	8.02365e-11	ENSG00000127561, ENSG00000130477, ENSG00000050438, ENSG00000129990, ENSG00000171130, ENSG00000105649, ENSG00000152932, ENSG00000197106, ENSG00000164061, ENSG00000132872, ENSG00000078053, ENSG00000008056, ENSG00000011347, ENSG00000169213, ENSG00000159164, ENSG00000166111, ENSG00000006071, ENSG00000102003, ENSG00000106089, ENSG00000145335	6.90905	3.57855e-08	3.25322e-09	2.9104e-09
cellular component	GO:0045211	postsynaptic membrane	24	4.01338	9.321	4.77533e-10	ENSG00000132535, ENSG00000174871, ENSG00000137726, ENSG00000113327, ENSG00000160716, ENSG00000105737, ENSG00000156959, ENSG00000268089, ENSG00000158445, ENSG00000151025, ENSG00000158258, ENSG00000131398, ENSG00000120645, ENSG00000169258, ENSG00000123700, ENSG00000169760, ENSG00000120251, ENSG00000018236, ENSG00000181418, ENSG00000187902, ENSG00000166006, ENSG00000129159, ENSG00000125675, ENSG0000…	5.03954	2.1298e-07	1.77483e-08	1.5878e-08
cellular component	GO:0098794	postsynapse	19	3.17726	8.23499	5.8211e-09	ENSG00000099957, ENSG00000144290, ENSG00000113327, ENSG00000132639, ENSG00000105649, ENSG00000070182, ENSG00000197106, ENSG00000136854, ENSG00000145920, ENSG00000036530, ENSG00000169169, ENSG00000168993, ENSG00000100678, ENSG00000169760, ENSG00000186479, ENSG00000120251, ENSG00000101489, ENSG00000148798, ENSG00000145335	5.73159	2.59621e-06	1.99709e-07	1.78663e-07
cellular component	GO:0098839	postsynaptic density membrane	15	2.50836	7.31861	4.80164e-08	ENSG00000151067, ENSG00000132535, ENSG00000108947, ENSG00000105737, ENSG00000075461, ENSG00000158258, ENSG00000108370, ENSG00000186479, ENSG00000120251, ENSG00000131409, ENSG00000187902, ENSG00000196090, ENSG00000108852, ENSG00000125675, ENSG00000146006	6.69314	2.14151e-05	1.52967e-06	1.36847e-06
cellular component	GO:0008076	voltage-gated potassium channel complex	14	2.34114	7.2815	5.23003e-08	ENSG00000130226, ENSG00000132535, ENSG00000197584, ENSG00000099822, ENSG00000157542, ENSG00000158445, ENSG00000151079, ENSG00000131398, ENSG00000123700, ENSG00000055118, ENSG00000182674, ENSG00000106089, ENSG00000166006, ENSG00000129159	7.31348	2.33257e-05	1.55506e-06	1.39119e-06
cellular component	GO:0014069	postsynaptic density	24	4.01338	7.02603	9.41816e-08	ENSG00000151067, ENSG00000099957, ENSG00000126583, ENSG00000132535, ENSG00000174871, ENSG00000008735, ENSG00000164061, ENSG00000187391, ENSG00000176749, ENSG00000116544, ENSG00000116675, ENSG00000072071, ENSG00000008056, ENSG00000120645, ENSG00000186472, ENSG00000169258, ENSG00000139970, ENSG00000100678, ENSG00000169760, ENSG00000120251, ENSG00000277363, ENSG00000187902, ENSG00000106089, ENSG0000…	3.82181	4.20041e-05	2.62531e-06	2.34865e-06
cellular component	GO:0098793	presynapse	19	3.17726	6.77547	1.67699e-07	ENSG00000130477, ENSG00000050438, ENSG00000124493, ENSG00000179915, ENSG00000105649, ENSG00000110881, ENSG00000176749, ENSG00000021645, ENSG00000116675, ENSG00000167654, ENSG00000008056, ENSG00000036530, ENSG00000169760, ENSG00000277363, ENSG00000107295, ENSG00000103723, ENSG00000140600, ENSG00000100167, ENSG00000101298	4.62435	7.47911e-05	4.39964e-06	3.936e-06
cellular component	GO:0005887	integral component of plasma membrane	65	10.8696	6.2007	6.29935e-07	ENSG00000156103, ENSG00000108947, ENSG00000099822, ENSG00000081853, ENSG00000113211, ENSG00000171587, ENSG00000113212, ENSG00000243232, ENSG00000253767, ENSG00000184261, ENSG00000251664, ENSG00000123700, ENSG00000177839, ENSG00000171815, ENSG00000143630, ENSG00000130643, ENSG00000170381, ENSG00000092068, ENSG00000113327, ENSG00000179915, ENSG00000075461, ENSG00000268089, ENSG00000196557, ENSG0000…	1.91627	0.000280912	1.51237e-05	1.35299e-05
cellular component	GO:0048786	presynaptic active zone	10	1.67224	6.19092	6.44281e-07	ENSG00000130477, ENSG00000008056, ENSG00000186472, ENSG00000159164, ENSG00000105649, ENSG00000177380, ENSG00000164061, ENSG00000102003, ENSG00000160469, ENSG00000176406	9.73548	0.000287308	1.51237e-05	1.35299e-05
cellular component	GO:0098982	GABA-ergic synapse	13	2.17391	6.09061	8.11687e-07	ENSG00000113327, ENSG00000179915, ENSG00000156959, ENSG00000197106, ENSG00000164061, ENSG00000021645, ENSG00000040731, ENSG00000120645, ENSG00000186472, ENSG00000159164, ENSG00000169760, ENSG00000166006, ENSG00000146006	6.4008	0.000361947	1.81006e-05	1.61931e-05
cellular component	GO:0043195	terminal bouton	10	1.67224	5.77369	1.68389e-06	ENSG00000130477, ENSG00000050438, ENSG00000145920, ENSG00000169258, ENSG00000168993, ENSG00000105737, ENSG00000105649, ENSG00000079689, ENSG00000102003, ENSG00000166006	8.74206	0.000750732	3.57625e-05	3.19938e-05
cellular component	GO:1904115	axon cytoplasm	11	1.83946	5.67657	2.10588e-06	ENSG00000163462, ENSG00000173805, ENSG00000130643, ENSG00000154277, ENSG00000155980, ENSG00000131437, ENSG00000103723, ENSG00000168280, ENSG00000186868, ENSG00000108852, ENSG00000186094	7.36245	0.00093878	4.26918e-05	3.81929e-05
cellular component	GO:0043679	axon terminus	11	1.83946	5.55072	2.81369e-06	ENSG00000050438, ENSG00000074317, ENSG00000144290, ENSG00000100678, ENSG00000198049, ENSG00000054356, ENSG00000166006, ENSG00000151079, ENSG00000129159, ENSG00000131398, ENSG00000145335	7.13935	0.00125412	5.45611e-05	4.88114e-05
cellular component	GO:0043197	dendritic spine	16	2.67559	5.1122	7.72326e-06	ENSG00000099957, ENSG00000132535, ENSG00000174871, ENSG00000176749, ENSG00000173805, ENSG00000169258, ENSG00000123700, ENSG00000063015, ENSG00000100678, ENSG00000169760, ENSG00000120251, ENSG00000059915, ENSG00000186868, ENSG00000108852, ENSG00000126368, ENSG00000125675	4.1538	0.00343866	0.000143524	0.000128399
cellular component	GO:0032281	AMPA glutamate receptor complex	7	1.17057	4.61979	2.40001e-05	ENSG00000132535, ENSG00000169169, ENSG00000174871, ENSG00000120251, ENSG00000075461, ENSG00000187902, ENSG00000125675	11.5328	0.0106471	0.000428161	0.000383041
cellular component	GO:0031594	neuromuscular junction	11	1.83946	4.50614	3.11792e-05	ENSG00000127561, ENSG00000130477, ENSG00000132535, ENSG00000159164, ENSG00000100678, ENSG00000169760, ENSG00000145087, ENSG00000176749, ENSG00000102003, ENSG00000116544, ENSG00000108852	5.47904	0.0138099	0.000534843	0.00047848
cellular component	GO:0030426	growth cone	14	2.34114	4.44562	3.58414e-05	ENSG00000072832, ENSG00000171450, ENSG00000132639, ENSG00000111674, ENSG00000197457, ENSG00000176749, ENSG00000171587, ENSG00000072071, ENSG00000167654, ENSG00000173805, ENSG00000166313, ENSG00000169258, ENSG00000186868, ENSG00000145335	4.1359	0.0158584	0.000580585	0.000519402
cellular component	GO:0032590	dendrite membrane	7	1.17057	4.42307	3.7751e-05	ENSG00000124140, ENSG00000113327, ENSG00000158445, ENSG00000108852, ENSG00000166006, ENSG00000129159, ENSG00000131398	10.709	0.0166963	0.000580585	0.000519402
cellular component	GO:0099060	integral component of postsynaptic specialization membrane	7	1.17057	4.42307	3.7751e-05	ENSG00000099957, ENSG00000113327, ENSG00000160716, ENSG00000169760, ENSG00000187902, ENSG00000040731, ENSG00000146006	10.709	0.0166963	0.000580585	0.000519402
cellular component	GO:0016021	integral component of membrane	167	27.9264	4.34241	4.54563e-05	ENSG00000128596, ENSG00000050438, ENSG00000149294, ENSG00000090971, ENSG00000271824, ENSG00000158445, ENSG00000007402, ENSG00000243232, ENSG00000139364, ENSG00000234409, ENSG00000251664, ENSG00000036530, ENSG00000166111, ENSG00000143195, ENSG00000181619, ENSG00000155052, ENSG00000165548, ENSG00000089101, ENSG00000102003, ENSG00000143630, ENSG00000179314, ENSG00000133958, ENSG00000092068, ENSG0000…	1.31091	0.0200698	0.000675784	0.000604569
cellular component	GO:0032809	neuronal cell body membrane	7	1.17057	4.24264	5.71953e-05	ENSG00000050438, ENSG00000105409, ENSG00000182674, ENSG00000158445, ENSG00000166006, ENSG00000129159, ENSG00000131398	9.99509	0.0251872	0.000822874	0.000736159
cellular component	GO:0060076	excitatory synapse	7	1.17057	3.92182	0.000119723	ENSG00000169258, ENSG00000132535, ENSG00000169760, ENSG00000120251, ENSG00000164061, ENSG00000102003, ENSG00000146006	8.8192	0.0519987	0.00166863	0.00149279
cellular component	GO:0005834	heterotrimeric G-protein complex	7	1.17057	3.77808	0.000166695	ENSG00000128266, ENSG00000087258, ENSG00000168243, ENSG00000127955, ENSG00000186469, ENSG00000111664, ENSG00000087460	8.32924	0.0716553	0.00223109	0.00199598
cellular component	GO:0099061	integral component of postsynaptic density membrane	8	1.33779	3.76934	0.000170083	ENSG00000008277, ENSG00000174871, ENSG00000108947, ENSG00000105737, ENSG00000131409, ENSG00000075461, ENSG00000158258, ENSG00000146006	6.71939	0.0730573	0.00223109	0.00199598
cellular component	GO:0005891	voltage-gated calcium channel complex	7	1.17057	3.70978	0.000195081	ENSG00000151067, ENSG00000153253, ENSG00000141837, ENSG00000157388, ENSG00000196557, ENSG00000157445, ENSG00000007402	8.10413	0.0833365	0.00248589	0.00222393
cellular component	GO:0099634	postsynaptic specialization membrane	6	1.00334	3.61474	0.000242805	ENSG00000099957, ENSG00000160716, ENSG00000169760, ENSG00000158445, ENSG00000040731, ENSG00000146006	10.2807	0.102645	0.00300808	0.00269109
cellular component	GO:0042995	cell projection	15	2.50836	3.58142	0.000262168	ENSG00000185924, ENSG00000132932, ENSG00000141837, ENSG00000179915, ENSG00000070182, ENSG00000197106, ENSG00000151025, ENSG00000021645, ENSG00000176406, ENSG00000137691, ENSG00000011347, ENSG00000160460, ENSG00000107295, ENSG00000181418, ENSG00000108830	3.21271	0.110363	0.00316018	0.00282716
cellular component	GO:0099056	integral component of presynaptic membrane	8	1.33779	3.41565	0.000384013	ENSG00000011347, ENSG00000108947, ENSG00000137726, ENSG00000160716, ENSG00000179915, ENSG00000105737, ENSG00000106089, ENSG00000129159	5.90843	0.157434	0.0045071	0.00403214
cellular component	GO:0030658	transport vesicle membrane	7	1.17057	3.34229	0.000454684	ENSG00000104112, ENSG00000079689, ENSG00000109472, ENSG00000054356, ENSG00000112379, ENSG00000171533, ENSG00000145730	6.97332	0.183587	0.00519972	0.00465176
cellular component	GO:0048471	perinuclear region of cytoplasm	33	5.51839	3.06242	0.000866117	ENSG00000132639, ENSG00000155816, ENSG00000187391, ENSG00000158445, ENSG00000136854, ENSG00000132872, ENSG00000100604, ENSG00000063015, ENSG00000105290, ENSG00000158560, ENSG00000107295, ENSG00000055118, ENSG00000102003, ENSG00000145730, ENSG00000087460, ENSG00000145335, ENSG00000213199, ENSG00000126583, ENSG00000155980, ENSG00000146151, ENSG00000129990, ENSG00000105649, ENSG00000152932, ENSG0000…	1.87479	0.320539	0.0096572	0.00863951
cellular component	GO:0005856	cytoskeleton	26	4.34783	2.83586	0.00145929	ENSG00000105613, ENSG00000146021, ENSG00000132639, ENSG00000136854, ENSG00000112981, ENSG00000122735, ENSG00000163462, ENSG00000008056, ENSG00000100505, ENSG00000165164, ENSG00000204852, ENSG00000147234, ENSG00000154040, ENSG00000100167, ENSG00000239474, ENSG00000184702, ENSG00000156475, ENSG00000147481, ENSG00000136842, ENSG00000131398, ENSG00000137691, ENSG00000173805, ENSG00000186472, ENSG0000…	1.99953	0.478642	0.0158742	0.0142014
cellular component	GO:0098993	anchored component of synaptic vesicle membrane	4	0.668896	2.62652	0.0023631	ENSG00000008056, ENSG00000169213, ENSG00000105649, ENSG00000152932	14.2787	0.651873	0.0250938	0.0224494
cellular component	GO:0016020	membrane	111	18.5619	2.59173	0.00256018	ENSG00000050438, ENSG00000149294, ENSG00000090971, ENSG00000271824, ENSG00000151136, ENSG00000139364, ENSG00000165023, ENSG00000234409, ENSG00000057593, ENSG00000143195, ENSG00000178171, ENSG00000155052, ENSG00000102003, ENSG00000179314, ENSG00000126583, ENSG00000141837, ENSG00000244219, ENSG00000196557, ENSG00000072071, ENSG00000186472, ENSG00000010310, ENSG00000253953, ENSG00000143502, ENSG0000…	1.29312	0.681237	0.0265545	0.0237561
cellular component	GO:0036477	somatodendritic compartment	4	0.668896	2.5201	0.00301923	ENSG00000144290, ENSG00000132639, ENSG00000075461, ENSG00000186868	13.1803	0.740401	0.029892	0.0267419
cellular component	GO:0099031	anchored component of postsynaptic density membrane	3	0.501672	2.50168	0.00315005	ENSG00000132535, ENSG00000186479, ENSG00000108852	32.1271	0.755158	0.029892	0.0267419
cellular component	GO:0098855	HCN channel complex	3	0.501672	2.50168	0.00315005	ENSG00000099822, ENSG00000143630, ENSG00000138622	32.1271	0.755158	0.029892	0.0267419
cellular component	GO:0070033	synaptobrevin 2-SNAP-25-syntaxin-1a-complexin II complex	3	0.501672	2.50168	0.00315005	ENSG00000145920, ENSG00000132639, ENSG00000106089	32.1271	0.755158	0.029892	0.0267419
cellular component	GO:0030285	integral component of synaptic vesicle membrane	5	0.83612	2.30696	0.0049322	ENSG00000159164, ENSG00000197106, ENSG00000106089, ENSG00000102003, ENSG00000132872	7.13935	0.889772	0.0458284	0.0409989
cellular component	GO:0005929	cilium	14	2.34114	2.23327	0.00584425	ENSG00000131437, ENSG00000114405, ENSG00000198003, ENSG00000172361, ENSG00000189350, ENSG00000131044, ENSG00000112981, ENSG00000122735, ENSG00000183150, ENSG00000165164, ENSG00000232434, ENSG00000039139, ENSG00000165533, ENSG00000160401	2.40846	0.926772	0.0531946	0.0475889
cellular component	GO:0060077	inhibitory synapse	4	0.668896	2.17398	0.00669913	ENSG00000120645, ENSG00000113327, ENSG00000169760, ENSG00000156959	10.0791	0.950107	0.0585846	0.0524108
cellular component	GO:0044306	neuron projection terminus	4	0.668896	2.17398	0.00669913	ENSG00000154277, ENSG00000132535, ENSG00000131979, ENSG00000164061	10.0791	0.950107	0.0585846	0.0524108
cellular component	GO:0044305	calyx of Held	4	0.668896	2.03512	0.00922312	ENSG00000145920, ENSG00000126583, ENSG00000168993, ENSG00000129159	9.01813	0.983959	0.0788647	0.0705538
cellular component	GO:0098685	Schaffer collateral - CA1 synapse	8	1.33779	2.02818	0.00937181	ENSG00000008056, ENSG00000168993, ENSG00000179915, ENSG00000164061, ENSG00000102003, ENSG00000108852, ENSG00000148798, ENSG00000146006	3.39296	0.984997	0.0788647	0.0705538
cellular component	GO:0005938	cell cortex	11	1.83946	2.01029	0.00976574	ENSG00000104953, ENSG00000132639, ENSG00000067840, ENSG00000127955, ENSG00000113578, ENSG00000155816, ENSG00000111674, ENSG00000105270, ENSG00000108830, ENSG00000131398, ENSG00000145335	2.61776	0.987436	0.0806578	0.072158
cellular component	GO:0048788	cytoskeleton of presynaptic active zone	3	0.501672	1.85957	0.0138175	ENSG00000186472, ENSG00000164061, ENSG00000176406	16.0635	0.997982	0.112047	0.10024
cellular component	GO:0098831	presynaptic active zone cytoplasmic component	3	0.501672	1.66688	0.0215336	ENSG00000130477, ENSG00000177380, ENSG00000136854	12.8508	0.999939	0.171499	0.153427
cellular component	GO:0031982	vesicle	10	1.67224	1.60655	0.0247428	ENSG00000155961, ENSG00000057593, ENSG00000169213, ENSG00000158560, ENSG00000132639, ENSG00000179915, ENSG00000005448, ENSG00000152932, ENSG00000166006, ENSG00000116675	2.39308	0.999986	0.187159	0.167436
cellular component	GO:0030141	secretory granule	7	1.17057	1.60611	0.0247678	ENSG00000100604, ENSG00000102109, ENSG00000054356, ENSG00000089199, ENSG00000136854, ENSG00000125851, ENSG00000053108	3.12347	0.999986	0.187159	0.167436
cellular component	GO:0001917	photoreceptor inner segment	6	1.00334	1.60357	0.0249134	ENSG00000164199, ENSG00000132932, ENSG00000132639, ENSG00000111674, ENSG00000105409, ENSG00000187391	3.61995	0.999987	0.187159	0.167436
cellular component	GO:0005930	axoneme	8	1.33779	1.59897	0.0251783	ENSG00000171811, ENSG00000131437, ENSG00000198003, ENSG00000156042, ENSG00000089101, ENSG00000005448, ENSG00000204815, ENSG00000039139	2.78609	0.999989	0.187159	0.167436
cellular component	GO:0036157	outer dynein arm	3	0.501672	1.5864	0.0259181	ENSG00000122735, ENSG00000156042, ENSG00000039139	11.6826	0.999992	0.189499	0.16953
cellular component	GO:0070382	exocytic vesicle	4	0.668896	1.57294	0.026734	ENSG00000011347, ENSG00000103528, ENSG00000129990, ENSG00000132872	6.11944	0.999994	0.192312	0.172046
cellular component	GO:0031201	SNARE complex	5	0.83612	1.53989	0.0288476	ENSG00000145920, ENSG00000168993, ENSG00000132639, ENSG00000145087, ENSG00000106089	4.28361	0.999998	0.203136	0.18173
cellular component	GO:0030666	endocytic vesicle membrane	6	1.00334	1.53537	0.0291496	ENSG00000132535, ENSG00000120251, ENSG00000075461, ENSG00000058404, ENSG00000162552, ENSG00000125675	3.4732	0.999998	0.203136	0.18173
cellular component	GO:1990454	L-type voltage-gated calcium channel complex	3	0.501672	1.51387	0.030629	ENSG00000151067, ENSG00000075461, ENSG00000157388	10.709	0.999999	0.206978	0.185167
cellular component	GO:0098981	cholinergic synapse	3	0.501672	1.51387	0.030629	ENSG00000160716, ENSG00000158445, ENSG00000116544	10.709	0.999999	0.206978	0.185167
cellular component	GO:0097729	9+2 motile cilium	4	0.668896	1.4945	0.0320257	ENSG00000122735, ENSG00000204815, ENSG00000039139, ENSG00000112981	5.71148	1	0.213186	0.19072
cellular component	GO:0044224	juxtaparanode region of axon	3	0.501672	1.44795	0.035649	ENSG00000132535, ENSG00000160460, ENSG00000108852	9.88525	1	0.233816	0.209176
cellular component	GO:0030667	secretory granule membrane	7	1.17057	1.42396	0.0376741	ENSG00000104112, ENSG00000128564, ENSG00000123570, ENSG00000105649, ENSG00000147234, ENSG00000109472, ENSG00000145730	2.8288	1	0.243517	0.217854
cellular component	GO:0031224	intrinsic component of membrane	3	0.501672	1.38763	0.0409611	ENSG00000123700, ENSG00000197106, ENSG00000087460	9.17916	1	0.260981	0.233478
cellular component	GO:0030659	cytoplasmic vesicle membrane	8	1.33779	1.38122	0.0415701	ENSG00000170091, ENSG00000155961, ENSG00000130643, ENSG00000167037, ENSG00000157064, ENSG00000113327, ENSG00000155816, ENSG00000166206	2.50138	1	0.26113	0.233612
cellular component	GO:0048787	presynaptic active zone membrane	4	0.668896	1.35541	0.044115	ENSG00000132639, ENSG00000106089, ENSG00000136854, ENSG00000040731	5.03954	1	0.269621	0.241208
cellular component	GO:0070554	synaptobrevin 2-SNAP-25-syntaxin-3-complexin complex	2	0.334448	1.33676	0.0460511	ENSG00000145920, ENSG00000168993	42.8361	1	0.269621	0.241208
cellular component	GO:0099066	integral component of neuronal dense core vesicle membrane	2	0.334448	1.33676	0.0460511	ENSG00000129990, ENSG00000132872	42.8361	1	0.269621	0.241208
cellular component	GO:0098843	postsynaptic endocytic zone	2	0.334448	1.33676	0.0460511	ENSG00000130643, ENSG00000120251	42.8361	1	0.269621	0.241208
cellular component	GO:0030673	axolemma	3	0.501672	1.33209	0.0465489	ENSG00000186868, ENSG00000166006, ENSG00000129159	8.56722	1	0.269621	0.241208
cellular component	GO:0032591	dendritic spine membrane	3	0.501672	1.33209	0.0465489	ENSG00000181418, ENSG00000187902, ENSG00000131398	8.56722	1	0.269621	0.241208
molecular function	GO:0005509	calcium ion binding	48	8.02676	8.95375	1.11238e-09	ENSG00000130477, ENSG00000153132, ENSG00000179242, ENSG00000172771, ENSG00000081853, ENSG00000215529, ENSG00000113211, ENSG00000113212, ENSG00000243232, ENSG00000040731, ENSG00000249158, ENSG00000132872, ENSG00000253767, ENSG00000164199, ENSG00000251664, ENSG00000057593, ENSG00000248383, ENSG00000177839, ENSG00000171815, ENSG00000079689, ENSG00000154040, ENSG00000183036, ENSG00000187957, ENSG0000…	2.70619	6.12921e-07	6.12921e-07	5.91786e-07
molecular function	GO:0005249	voltage-gated potassium channel activity	14	2.34114	8.62664	2.36245e-09	ENSG00000132639, ENSG00000135519, ENSG00000099822, ENSG00000158445, ENSG00000151079, ENSG00000131398, ENSG00000138622, ENSG00000173826, ENSG00000055118, ENSG00000182674, ENSG00000140015, ENSG00000166006, ENSG00000129159, ENSG00000143630	9.32367	1.30171e-06	6.50855e-07	6.28412e-07
molecular function	GO:0000149	SNARE binding	11	1.83946	5.47361	3.3604e-06	ENSG00000011347, ENSG00000145920, ENSG00000065609, ENSG00000103528, ENSG00000129990, ENSG00000168993, ENSG00000158445, ENSG00000106089, ENSG00000136854, ENSG00000132872, ENSG00000145335	6.99772	0.00184987	0.000617194	0.000595911
molecular function	GO:0003924	GTPase activity	23	3.84615	4.30022	5.00929e-05	ENSG00000128266, ENSG00000155961, ENSG00000182901, ENSG00000123570, ENSG00000131979, ENSG00000105649, ENSG00000111664, ENSG00000152932, ENSG00000165023, ENSG00000100228, ENSG00000169213, ENSG00000108370, ENSG00000087258, ENSG00000117152, ENSG00000139890, ENSG00000185100, ENSG00000127955, ENSG00000100167, ENSG00000108830, ENSG00000101210, ENSG00000176490, ENSG00000184702, ENSG00000087460	2.7006	0.0272244	0.00690029	0.00666235
molecular function	GO:0030276	clathrin binding	8	1.33779	4.11198	7.72709e-05	ENSG00000011347, ENSG00000065609, ENSG00000103528, ENSG00000129990, ENSG00000103723, ENSG00000187957, ENSG00000116675, ENSG00000132872	7.57733	0.0416842	0.00731205	0.00705991
molecular function	GO:0019894	kinesin binding	8	1.33779	3.98774	0.000102863	ENSG00000167654, ENSG00000132535, ENSG00000155980, ENSG00000131437, ENSG00000008735, ENSG00000158258, ENSG00000129159, ENSG00000145335	7.25489	0.0551041	0.00731205	0.00705991
molecular function	GO:0005251	delayed rectifier potassium channel activity	7	1.17057	3.98702	0.000103034	ENSG00000055118, ENSG00000182674, ENSG00000158445, ENSG00000166006, ENSG00000151079, ENSG00000129159, ENSG00000131398	9.04113	0.0551931	0.00731205	0.00705991
molecular function	GO:0019905	syntaxin binding	9	1.50502	3.97402	0.000106164	ENSG00000011347, ENSG00000145920, ENSG00000103528, ENSG00000129990, ENSG00000168993, ENSG00000141837, ENSG00000132639, ENSG00000145087, ENSG00000136854	6.08892	0.0568213	0.00731205	0.00705991
molecular function	GO:0001540	beta-amyloid binding	10	1.67224	3.70191	0.000198653	ENSG00000166313, ENSG00000169258, ENSG00000141837, ENSG00000169760, ENSG00000120251, ENSG00000008735, ENSG00000105409, ENSG00000158258, ENSG00000116544, ENSG00000125675	4.89913	0.10369	0.0111414	0.0107572
molecular function	GO:0005248	voltage-gated sodium channel activity	6	1.00334	3.69421	0.000202203	ENSG00000153253, ENSG00000099822, ENSG00000196557, ENSG00000102452, ENSG00000143630, ENSG00000138622	10.6556	0.105442	0.0111414	0.0107572
molecular function	GO:0008017	microtubule binding	18	3.01003	3.60932	0.000245857	ENSG00000155980, ENSG00000105613, ENSG00000131437, ENSG00000153140, ENSG00000155816, ENSG00000176049, ENSG00000189350, ENSG00000171533, ENSG00000132563, ENSG00000168280, ENSG00000165521, ENSG00000158560, ENSG00000137098, ENSG00000170959, ENSG00000105270, ENSG00000186868, ENSG00000164114, ENSG00000160401	2.8206	0.126707	0.0123152	0.0118905
molecular function	GO:0005245	voltage-gated calcium channel activity	7	1.17057	3.38877	0.00040854	ENSG00000151067, ENSG00000141837, ENSG00000075461, ENSG00000157388, ENSG00000196557, ENSG00000157445, ENSG00000007402	7.10375	0.201605	0.0187588	0.0181119
molecular function	GO:0005272	sodium channel activity	5	0.83612	3.15584	0.000698482	ENSG00000213199, ENSG00000166257, ENSG00000110881, ENSG00000102452, ENSG00000143630	11.8396	0.319548	0.0296049	0.0285841
molecular function	GO:0005216	ion channel activity	7	1.17057	3.12042	0.000757848	ENSG00000151067, ENSG00000099957, ENSG00000141837, ENSG00000055118, ENSG00000157388, ENSG00000196557, ENSG00000166206	6.34803	0.341462	0.0298267	0.0287982
molecular function	GO:0031683	G-protein beta/gamma-subunit complex binding	5	0.83612	2.80951	0.00155057	ENSG00000128266, ENSG00000087258, ENSG00000153140, ENSG00000127955, ENSG00000087460	9.68693	0.574728	0.0569575	0.0549935
molecular function	GO:0017075	syntaxin-1 binding	5	0.83612	2.73456	0.00184265	ENSG00000130477, ENSG00000145920, ENSG00000132639, ENSG00000101298, ENSG00000136854	9.26575	0.638045	0.0634561	0.061268
molecular function	GO:0044325	ion channel binding	11	1.83946	2.67547	0.00211118	ENSG00000173805, ENSG00000166257, ENSG00000132639, ENSG00000006071, ENSG00000158445, ENSG00000106089, ENSG00000140015, ENSG00000108852, ENSG00000166006, ENSG00000129159, ENSG00000176406	3.25588	0.687918	0.0664486	0.0641573
molecular function	GO:0008331	high voltage-gated calcium channel activity	5	0.83612	2.66339	0.00217073	ENSG00000151067, ENSG00000153253, ENSG00000141837, ENSG00000157388, ENSG00000196557	8.87968	0.698014	0.0664486	0.0641573
molecular function	GO:0035255	ionotropic glutamate receptor binding	5	0.83612	2.53113	0.00294351	ENSG00000132535, ENSG00000075461, ENSG00000176749, ENSG00000187902, ENSG00000087460	8.19663	0.802943	0.0796674	0.0769203
molecular function	GO:0030507	spectrin binding	5	0.83612	2.53113	0.00294351	ENSG00000160460, ENSG00000131437, ENSG00000158560, ENSG00000054356, ENSG00000111664	8.19663	0.802943	0.0796674	0.0769203
molecular function	GO:0031821	G-protein coupled serotonin receptor binding	3	0.501672	2.49762	0.00317962	ENSG00000128266, ENSG00000087258, ENSG00000127955	31.9669	0.827052	0.0796674	0.0769203
molecular function	GO:0005261	cation channel activity	6	1.00334	2.49745	0.00318091	ENSG00000153253, ENSG00000213199, ENSG00000144406, ENSG00000141837, ENSG00000196557, ENSG00000102452	5.94732	0.827175	0.0796674	0.0769203
molecular function	GO:0097109	neuroligin family protein binding	3	0.501672	2.28255	0.00521735	ENSG00000132535, ENSG00000179915, ENSG00000021645	25.5735	0.943993	0.12499	0.12068
molecular function	GO:0031489	myosin V binding	4	0.668896	2.16837	0.00678619	ENSG00000155961, ENSG00000169213, ENSG00000105649, ENSG00000152932	10.0288	0.976528	0.15543	0.15007
molecular function	GO:0015276	ligand-gated ion channel activity	5	0.83612	2.14967	0.00708479	ENSG00000169258, ENSG00000160716, ENSG00000105737, ENSG00000120251, ENSG00000125675	6.45795	0.980112	0.15543	0.15007
molecular function	GO:0005525	GTP binding	19	3.17726	2.13464	0.00733425	ENSG00000128266, ENSG00000155961, ENSG00000123570, ENSG00000131979, ENSG00000105649, ENSG00000152932, ENSG00000165023, ENSG00000100228, ENSG00000169213, ENSG00000087258, ENSG00000139890, ENSG00000185100, ENSG00000127955, ENSG00000100167, ENSG00000108830, ENSG00000101210, ENSG00000176490, ENSG00000184702, ENSG00000087460	1.99957	0.982683	0.15543	0.15007
molecular function	GO:0005544	calcium-dependent phospholipid binding	6	1.00334	2.07163	0.00847946	ENSG00000186472, ENSG00000011347, ENSG00000103528, ENSG00000129990, ENSG00000196353, ENSG00000132872	4.73583	0.990833	0.173044	0.167077
molecular function	GO:0005244	voltage-gated ion channel activity	6	1.00334	1.94344	0.0113909	ENSG00000184261, ENSG00000153253, ENSG00000166257, ENSG00000196557, ENSG00000102452, ENSG00000007402	4.40922	0.998186	0.224156	0.216426
molecular function	GO:0005242	inward rectifier potassium channel activity	4	0.668896	1.6532	0.0222227	ENSG00000173826, ENSG00000123700, ENSG00000055118, ENSG00000157542	6.5573	0.999996	0.422231	0.407672
molecular function	GO:0050839	cell adhesion molecule binding	6	1.00334	1.61962	0.0240096	ENSG00000009694, ENSG00000169760, ENSG00000179915, ENSG00000109472, ENSG00000021645, ENSG00000072071	3.65335	0.999998	0.440976	0.42577
molecular function	GO:0005543	phospholipid binding	8	1.33779	1.53997	0.0288424	ENSG00000130477, ENSG00000143469, ENSG00000065609, ENSG00000160460, ENSG00000059915, ENSG00000070182, ENSG00000078053, ENSG00000145335	2.70619	1	0.51265	0.494973
molecular function	GO:0019001	guanyl nucleotide binding	3	0.501672	1.51005	0.0308994	ENSG00000087258, ENSG00000127955, ENSG00000087460	10.6556	1	0.532049	0.513703
molecular function	GO:0098632	protein binding involved in cell-cell adhesion	4	0.668896	1.48931	0.0324108	ENSG00000132821, ENSG00000018236, ENSG00000163531, ENSG00000171587	5.683	1	0.541162	0.522501
molecular function	GO:0031852	mu-type opioid receptor binding	2	0.334448	1.33469	0.0462714	ENSG00000087258, ENSG00000087460	42.6225	1	0.678118	0.654735
molecular function	GO:0044736	acid-sensing ion channel activity	2	0.334448	1.33469	0.0462714	ENSG00000213199, ENSG00000110881	42.6225	1	0.678118	0.654735
molecular function	GO:0004888	transmembrane signaling receptor activity	10	1.67224	1.33465	0.0462752	ENSG00000010310, ENSG00000099957, ENSG00000160716, ENSG00000179915, ENSG00000268089, ENSG00000187957, ENSG00000151025, ENSG00000021645, ENSG00000092096, ENSG00000166206	2.13112	1	0.678118	0.654735
molecular function	GO:0033130	acetylcholine receptor binding	3	0.501672	1.32836	0.0469502	ENSG00000132535, ENSG00000179915, ENSG00000176956	8.52449	1	0.678118	0.654735
molecular function	GO:0036002	pre-mRNA binding	3	0.501672	1.32836	0.0469502	ENSG00000159409, ENSG00000161082, ENSG00000101489	8.52449	1	0.678118	0.654735
molecular function	GO:0005246	calcium channel regulator activity	4	0.668896	1.31878	0.0479975	ENSG00000139890, ENSG00000179915, ENSG00000075461, ENSG00000021645	4.87114	1	0.678118	0.654735
KEGG_PATHWAY	hsa04728	Dopaminergic synapse	19	3.17726	10.4177	3.82193e-11	ENSG00000109339, ENSG00000151067, ENSG00000130643, ENSG00000126583, ENSG00000156475, ENSG00000155980, ENSG00000141837, ENSG00000111664, ENSG00000157388, ENSG00000157542, ENSG00000168280, ENSG00000087258, ENSG00000168243, ENSG00000120251, ENSG00000127955, ENSG00000186469, ENSG00000058404, ENSG00000125675, ENSG00000087460	7.58666	9.40195e-09	9.40195e-09	8.52291e-09
KEGG_PATHWAY	hsa04727	GABAergic synapse	15	2.50836	9.03535	9.21828e-10	ENSG00000124140, ENSG00000151067, ENSG00000126583, ENSG00000141837, ENSG00000113327, ENSG00000111664, ENSG00000268089, ENSG00000157388, ENSG00000157542, ENSG00000173805, ENSG00000087258, ENSG00000168243, ENSG00000127955, ENSG00000186469, ENSG00000166206	8.88326	2.2677e-07	1.13385e-07	1.02784e-07
KEGG_PATHWAY	hsa04713	Circadian entrainment	14	2.34114	7.55378	2.79395e-08	ENSG00000151067, ENSG00000126583, ENSG00000111664, ENSG00000157388, ENSG00000157542, ENSG00000196557, ENSG00000087258, ENSG00000168243, ENSG00000120251, ENSG00000127955, ENSG00000186469, ENSG00000058404, ENSG00000125675, ENSG00000087460	7.60724	6.87309e-06	1.73127e-06	1.5694e-06
KEGG_PATHWAY	hsa04724	Glutamatergic synapse	15	2.50836	7.55051	2.81507e-08	ENSG00000124493, ENSG00000151067, ENSG00000126583, ENSG00000132535, ENSG00000141837, ENSG00000105737, ENSG00000111664, ENSG00000157388, ENSG00000087258, ENSG00000168243, ENSG00000120251, ENSG00000127955, ENSG00000186469, ENSG00000125675, ENSG00000087460	6.87487	6.92504e-06	1.73127e-06	1.5694e-06
KEGG_PATHWAY	hsa04911	Insulin secretion	13	2.17391	7.20998	6.16618e-08	ENSG00000151067, ENSG00000126583, ENSG00000197584, ENSG00000132639, ENSG00000105649, ENSG00000105409, ENSG00000157388, ENSG00000176406, ENSG00000186472, ENSG00000058404, ENSG00000006071, ENSG00000106089, ENSG00000087460	7.96739	1.51687e-05	3.03376e-06	2.75012e-06
KEGG_PATHWAY	hsa04723	Retrograde endocannabinoid signaling	16	2.67559	6.97109	1.06884e-07	ENSG00000109339, ENSG00000151067, ENSG00000126583, ENSG00000141837, ENSG00000113327, ENSG00000111664, ENSG00000268089, ENSG00000157388, ENSG00000157542, ENSG00000087258, ENSG00000168243, ENSG00000120251, ENSG00000127955, ENSG00000186469, ENSG00000125675, ENSG00000166206	5.69809	2.62932e-05	4.38225e-06	3.97253e-06
KEGG_PATHWAY	hsa05032	Morphine addiction	12	2.00669	6.0067	9.847e-07	ENSG00000126583, ENSG00000087258, ENSG00000141837, ENSG00000113327, ENSG00000168243, ENSG00000127955, ENSG00000186469, ENSG00000111664, ENSG00000157542, ENSG00000268089, ENSG00000166206, ENSG00000087460	6.95042	0.000242207	3.46052e-05	3.13697e-05
KEGG_PATHWAY	hsa04725	Cholinergic synapse	13	2.17391	5.89139	1.28413e-06	ENSG00000151067, ENSG00000126583, ENSG00000141837, ENSG00000160716, ENSG00000111664, ENSG00000157388, ENSG00000157542, ENSG00000123700, ENSG00000087258, ENSG00000168243, ENSG00000127955, ENSG00000186469, ENSG00000058404	6.06367	0.000315847	3.94871e-05	3.57952e-05
KEGG_PATHWAY	hsa04726	Serotonergic synapse	12	2.00669	4.99885	1.00266e-05	ENSG00000151067, ENSG00000126583, ENSG00000087258, ENSG00000141837, ENSG00000168243, ENSG00000127955, ENSG00000186469, ENSG00000111664, ENSG00000157542, ENSG00000157388, ENSG00000166206, ENSG00000087460	5.49989	0.00246352	0.000274061	0.000248437
KEGG_PATHWAY	hsa05033	Nicotine addiction	7	1.17057	4.03361	9.25538e-05	ENSG00000141837, ENSG00000113327, ENSG00000160716, ENSG00000120251, ENSG00000268089, ENSG00000125675, ENSG00000166206	9.22378	0.022512	0.00227682	0.00206395
KEGG_PATHWAY	hsa04721	Synaptic vesicle cycle	9	1.50502	3.98749	0.000102923	ENSG00000130477, ENSG00000145920, ENSG00000168993, ENSG00000141837, ENSG00000132639, ENSG00000171130, ENSG00000105649, ENSG00000106089, ENSG00000136854	6.08161	0.0250024	0.00230173	0.00208652
KEGG_PATHWAY	hsa04730	Long-term depression	8	1.33779	3.9056	0.000124279	ENSG00000128266, ENSG00000126583, ENSG00000087258, ENSG00000141837, ENSG00000127955, ENSG00000120251, ENSG00000125675, ENSG00000087460	7.02764	0.030112	0.00254773	0.00230953
KEGG_PATHWAY	hsa04921	Oxytocin signaling pathway	12	2.00669	3.82283	0.000150375	ENSG00000151067, ENSG00000126583, ENSG00000087258, ENSG00000123700, ENSG00000127955, ENSG00000075461, ENSG00000058404, ENSG00000157542, ENSG00000157388, ENSG00000157445, ENSG00000007402, ENSG00000087460	4.10706	0.036319	0.0026423	0.00239525
KEGG_PATHWAY	hsa04261	Adrenergic signaling in cardiomyocytes	12	2.00669	3.82283	0.000150375	ENSG00000151067, ENSG00000156475, ENSG00000100678, ENSG00000127955, ENSG00000075461, ENSG00000105409, ENSG00000058404, ENSG00000157388, ENSG00000135447, ENSG00000157445, ENSG00000007402, ENSG00000087460	4.10706	0.036319	0.0026423	0.00239525
KEGG_PATHWAY	hsa05031	Amphetamine addiction	8	1.33779	3.52107	0.000301249	ENSG00000151067, ENSG00000126583, ENSG00000120251, ENSG00000058404, ENSG00000157388, ENSG00000106089, ENSG00000125675, ENSG00000087460	6.11099	0.0714383	0.00489713	0.00443926
KEGG_PATHWAY	hsa04024	cAMP signaling pathway	14	2.34114	3.49687	0.000318512	ENSG00000109339, ENSG00000151067, ENSG00000104899, ENSG00000099822, ENSG00000105409, ENSG00000157388, ENSG00000138622, ENSG00000010310, ENSG00000120251, ENSG00000127955, ENSG00000180616, ENSG00000058404, ENSG00000125675, ENSG00000087460	3.27957	0.0753745	0.00489713	0.00443926
KEGG_PATHWAY	hsa05022	Pathways of neurodegeneration - multiple diseases	21	3.51171	3.2168	0.000607014	ENSG00000109339, ENSG00000155961, ENSG00000151067, ENSG00000126583, ENSG00000132535, ENSG00000154277, ENSG00000155980, ENSG00000157388, ENSG00000176749, ENSG00000168280, ENSG00000122735, ENSG00000173805, ENSG00000120251, ENSG00000058404, ENSG00000039139, ENSG00000186868, ENSG00000106089, ENSG00000162552, ENSG00000184702, ENSG00000125675, ENSG00000145335	2.32532	0.13875	0.00878386	0.0079626
KEGG_PATHWAY	hsa04929	GnRH secretion	7	1.17057	2.90458	0.00124571	ENSG00000151067, ENSG00000126583, ENSG00000099822, ENSG00000157542, ENSG00000157388, ENSG00000196557, ENSG00000143630	5.76486	0.264082	0.0170247	0.015433
KEGG_PATHWAY	hsa05030	Cocaine addiction	6	1.00334	2.65986	0.00218849	ENSG00000132535, ENSG00000108370, ENSG00000127955, ENSG00000120251, ENSG00000176749, ENSG00000087460	6.45396	0.416645	0.0283352	0.025686
KEGG_PATHWAY	hsa04971	Gastric acid secretion	7	1.17057	2.52024	0.00301827	ENSG00000126583, ENSG00000123700, ENSG00000127955, ENSG00000180616, ENSG00000105409, ENSG00000058404, ENSG00000087460	4.85462	0.524608	0.0371247	0.0336537
KEGG_PATHWAY	hsa05414	Dilated cardiomyopathy	8	1.33779	2.48883	0.00324467	ENSG00000151067, ENSG00000100678, ENSG00000075461, ENSG00000157388, ENSG00000157445, ENSG00000007402, ENSG00000005961, ENSG00000087460	4.09377	0.55044	0.038009	0.0344553
KEGG_PATHWAY	hsa05412	Arrhythmogenic right ventricular cardiomyopathy	7	1.17057	2.30434	0.00496203	ENSG00000151067, ENSG00000100678, ENSG00000075461, ENSG00000157388, ENSG00000157445, ENSG00000007402, ENSG00000005961	4.39228	0.70586	0.0554845	0.0502969
KEGG_PATHWAY	hsa04742	Taste transduction	7	1.17057	2.25448	0.00556569	ENSG00000124493, ENSG00000151067, ENSG00000153253, ENSG00000141837, ENSG00000121318, ENSG00000111664, ENSG00000138622	4.29013	0.74665	0.0595287	0.053963
KEGG_PATHWAY	hsa04260	Cardiac muscle contraction	7	1.17057	2.23011	0.0058869	ENSG00000151067, ENSG00000100678, ENSG00000075461, ENSG00000105409, ENSG00000157388, ENSG00000157445, ENSG00000007402	4.24082	0.766005	0.0603407	0.0546991
KEGG_PATHWAY	hsa05410	Hypertrophic cardiomyopathy	7	1.17057	2.0051	0.00988329	ENSG00000151067, ENSG00000100678, ENSG00000075461, ENSG00000157388, ENSG00000157445, ENSG00000007402, ENSG00000005961	3.80362	0.913134	0.0972516	0.0881589
KEGG_PATHWAY	hsa04925	Aldosterone synthesis and secretion	7	1.17057	1.9843	0.0103681	ENSG00000151067, ENSG00000126583, ENSG00000105409, ENSG00000058404, ENSG00000157388, ENSG00000196557, ENSG00000087460	3.76481	0.922993	0.0979314	0.0887752
KEGG_PATHWAY	hsa04930	Type II diabetes mellitus	5	0.83612	1.96865	0.0107486	ENSG00000109339, ENSG00000151067, ENSG00000141837, ENSG00000006071, ENSG00000157388	5.72906	0.929944	0.0979314	0.0887752
KEGG_PATHWAY	hsa04010	MAPK signaling pathway	13	2.17391	1.94286	0.0114061	ENSG00000109339, ENSG00000151067, ENSG00000126583, ENSG00000141837, ENSG00000113578, ENSG00000008735, ENSG00000075461, ENSG00000157388, ENSG00000196557, ENSG00000157445, ENSG00000007402, ENSG00000130222, ENSG00000186868	2.2764	0.940514	0.100211	0.0908412
KEGG_PATHWAY	hsa04080	Neuroactive ligand-receptor interaction	14	2.34114	1.67399	0.0211839	ENSG00000128564, ENSG00000124493, ENSG00000099957, ENSG00000113327, ENSG00000160716, ENSG00000198049, ENSG00000105737, ENSG00000171388, ENSG00000268089, ENSG00000010310, ENSG00000120251, ENSG00000180616, ENSG00000125675, ENSG00000166206	2.01063	0.994842	0.17447	0.158158
KEGG_PATHWAY	hsa04020	Calcium signaling pathway	11	1.83946	1.67209	0.0212769	ENSG00000151067, ENSG00000099957, ENSG00000126583, ENSG00000141837, ENSG00000100678, ENSG00000113578, ENSG00000198049, ENSG00000058404, ENSG00000157388, ENSG00000196557, ENSG00000087460	2.29162	0.994961	0.17447	0.158158
KEGG_PATHWAY	hsa04935	Growth hormone synthesis, secretion and action	7	1.17057	1.58944	0.025737	ENSG00000109339, ENSG00000151067, ENSG00000126583, ENSG00000127955, ENSG00000180616, ENSG00000157388, ENSG00000087460	3.07459	0.998362	0.204235	0.18514
KEGG_PATHWAY	hsa04514	Cell adhesion molecules	8	1.33779	1.52841	0.0296206	ENSG00000149294, ENSG00000179242, ENSG00000169760, ENSG00000179915, ENSG00000131409, ENSG00000018236, ENSG00000163531, ENSG00000021645	2.66872	0.999387	0.227708	0.206419
KEGG_PATHWAY	hsa04927	Cortisol synthesis and secretion	5	0.83612	1.46941	0.0339301	ENSG00000151067, ENSG00000169297, ENSG00000157388, ENSG00000196557, ENSG00000087460	4.05441	0.999795	0.252934	0.229285
KEGG_PATHWAY	hsa04926	Relaxin signaling pathway	7	1.17057	1.45625	0.0349744	ENSG00000109339, ENSG00000087258, ENSG00000168243, ENSG00000127955, ENSG00000186469, ENSG00000111664, ENSG00000087460	2.86009	0.999843	0.25305	0.229391
KEGG_PATHWAY	hsa04720	Long-term potentiation	5	0.83612	1.42793	0.0373307	ENSG00000151067, ENSG00000126583, ENSG00000120251, ENSG00000058404, ENSG00000135447	3.93338	0.999914	0.256195	0.232242
KEGG_PATHWAY	hsa04750	Inflammatory mediator regulation of TRP channels	6	1.00334	1.42606	0.037492	ENSG00000109339, ENSG00000213199, ENSG00000126583, ENSG00000110881, ENSG00000058404, ENSG00000087460	3.22698	0.999917	0.256195	0.232242
KEGG_PATHWAY	hsa04924	Renin secretion	5	0.83612	1.38806	0.0409208	ENSG00000151067, ENSG00000123700, ENSG00000127955, ENSG00000157388, ENSG00000087460	3.81937	0.999966	0.270842	0.245519
KEGG_PATHWAY	hsa04916	Melanogenesis	6	1.00334	1.37844	0.0418373	ENSG00000126583, ENSG00000087258, ENSG00000127955, ENSG00000058404, ENSG00000162552, ENSG00000087460	3.13113	0.999973	0.270842	0.245519

## Sheet: Table S5
Table S5. Differential expression analyses results of the miRNA sequencing in PanNETs versus non-diseased samples.
miRNA_ID	baseMean_deseq2	log2FoldChange_deseq2	lfcSE_deseq2	pvalue_deseq2	padj_deseq2	-Log10(adjusted p-value)
hsa-miR-216b-5p	403.377	-10.9706	0.966695	1.00545e-30	1.0884e-28	27.9632
hsa-miR-217-5p	5831.48	-10.3908	0.57835	6.10727e-73	2.64445e-70	69.5777
hsa-miR-216a-5p	3150.34	-9.48356	0.553178	1.37983e-66	2.98733e-64	63.5247
hsa-miR-215-5p	2006.89	-6.00267	1.25053	1.7503e-09	3.03152e-08	7.51834
hsa-miR-135b-5p	78.1361	-4.39261	0.673872	1.17845e-13	4.25223e-12	11.3714
hsa-miR-148a-3p	34533.4	-3.59148	0.665156	8.63676e-10	1.62596e-08	7.78889
hsa-miR-934	7.54793	-3.58808	0.789497	6.90273e-08	8.07805e-07	6.09269
hsa-miR-148a-5p	116.373	-3.16562	0.606062	6.82249e-09	9.84713e-08	7.00669
hsa-miR-30c-2-3p	45.0033	-3.11855	0.482065	4.65923e-12	1.34497e-10	9.87129
hsa-miR-561-5p	5.84017	-3.08192	0.739139	1.26481e-06	1.09532e-05	4.96046
hsa-miR-30a-5p	8166.14	-2.93901	0.419436	1.80137e-13	5.99994e-12	11.2219
hsa-miR-365a-3p	277.679	-2.88094	0.471572	8.08069e-11	2.0582e-09	8.68651
hsa-miR-130b-5p	74.5549	-2.82932	0.606874	2.46679e-07	2.73877e-06	5.56245
hsa-miR-30a-3p	475.396	-2.71678	0.455897	2.84606e-10	6.48601e-09	8.18802
hsa-miR-548j-5p	7.28653	-2.52236	0.686197	2.7762e-05	0.000162445	3.78929
hsa-miR-451a	2600.65	-2.26939	0.632081	5.6641e-05	0.00031045	3.50801
hsa-miR-144-5p	140.282	-2.22475	0.644132	9.77523e-05	0.000485506	3.31381
hsa-miR-483-3p	9.96138	-2.17141	0.695428	0.000314334	0.00130872	2.88315
hsa-miR-181a-2-3p	59.2587	-2.14678	0.510111	5.80966e-06	4.33721e-05	4.36279
hsa-miR-129-5p	376.267	4.81892	0.539402	2.66598e-22	1.6491e-20	19.7828
hsa-miR-7-5p	61756.6	4.81307	0.425016	5.75133e-33	8.30109e-31	30.0809
hsa-miR-670-3p	39.4135	4.48398	0.798135	2.98787e-11	8.08594e-10	9.09227
hsa-miR-874-3p	177.268	4.32231	0.613795	3.51809e-15	1.52333e-13	12.8172
hsa-miR-874-5p	51.3	4.14728	0.773477	2.60339e-10	6.26259e-09	8.20325
hsa-miR-129-1-3p	51.2425	4.07352	0.767625	4.20151e-10	8.66312e-09	8.06233
hsa-miR-1224-5p	61.845	3.89188	0.99237	5.38234e-07	4.95863e-06	5.30464
hsa-miR-1180-3p	214.688	3.56813	0.458004	9.6876e-17	4.66081e-15	14.3315
hsa-miR-129-2-3p	65.5619	3.40622	0.642904	2.46294e-09	4.10174e-08	7.38703
hsa-miR-3065-5p	160.484	3.33487	0.66827	1.49406e-08	2.02165e-07	6.69429
hsa-miR-642a-3p	21.8804	3.29103	0.51384	4.55893e-12	1.34497e-10	9.87129
hsa-miR-210-3p	385.178	3.27636	0.756148	3.93285e-07	3.96029e-06	5.40227
hsa-miR-1179	135.264	3.26413	0.683912	5.27966e-08	6.60718e-07	6.17998
hsa-miR-488-3p	39.8923	3.15244	0.589305	3.5758e-09	5.52971e-08	7.2573
hsa-miR-153-3p	306.628	3.11462	0.604554	1.12643e-08	1.57337e-07	6.80317
hsa-miR-487a-3p	8.31949	3.10658	0.666428	1.32369e-07	1.50831e-06	5.82151
hsa-miR-3200-3p	24.2839	2.98681	0.661559	3.46163e-07	3.56878e-06	5.44748
hsa-miR-323b-3p	57.6481	2.917	0.538779	4.36893e-09	6.52326e-08	7.18554
hsa-miR-132-3p	864.964	2.83368	0.483175	3.95771e-10	8.56845e-09	8.0671
hsa-miR-33b-5p	16.5284	2.72086	0.706364	9.90225e-06	6.69949e-05	4.17396
hsa-miR-92b-3p	364.139	2.69102	0.482856	2.87298e-09	4.60741e-08	7.33654
hsa-miR-95-3p	1921.57	2.67284	0.458924	6.95106e-10	1.3681e-08	7.86388
hsa-miR-212-3p	25.0014	2.6158	0.557834	3.3019e-07	3.48712e-06	5.45753
hsa-miR-324-5p	126.499	2.48571	0.490912	6.49166e-08	7.80802e-07	6.10746
hsa-miR-1301-3p	27.2313	2.47133	0.578557	2.81118e-06	2.17365e-05	4.66281
hsa-miR-1185-1-3p	17.7371	2.45985	0.663509	2.75092e-05	0.000162445	3.78929
hsa-miR-539-3p	26.7476	2.42364	0.518791	4.95947e-07	4.66837e-06	5.33083
hsa-miR-487b-3p	221.271	2.42263	0.417105	1.17078e-09	2.11228e-08	7.67525
hsa-miR-487a-5p	6.94988	2.36049	0.587846	9.74909e-06	6.69949e-05	4.17396
hsa-miR-212-5p	35.8737	2.34981	0.58715	1.04573e-05	6.96619e-05	4.157
hsa-miR-485-5p	43.342	2.32783	0.593024	1.46742e-05	9.20861e-05	4.03581
hsa-miR-642a-5p	45.8855	2.2522	0.435961	5.34068e-08	6.60718e-07	6.17998
hsa-miR-301a-3p	135.178	2.21014	0.528475	6.01635e-06	4.3418e-05	4.36233
hsa-miR-544a	10.2982	2.20015	0.531896	7.38615e-06	5.24296e-05	4.28042
hsa-miR-1290	10.2573	2.1174	0.637738	0.000178029	0.000828886	3.08151
hsa-miR-409-5p	40.1615	2.08807	0.443243	6.34975e-07	5.728e-06	5.242
hsa-miR-652-3p	111.915	2.07096	0.490518	5.96535e-06	4.3418e-05	4.36233
hsa-miR-29b-2-5p	33.768	2.05412	0.609633	0.000162918	0.000766776	3.11533
hsa-miR-671-5p	219.877	2.04539	0.382727	2.58857e-08	3.39652e-07	6.46897
hsa-miR-598-3p	208.49	2.01869	0.44481	1.53341e-06	1.3019e-05	4.88542
hsa-miR-324-3p	43.4007	2.00682	0.557517	7.60331e-05	0.000399466	3.39852

## Sheet: Table S6
Tables S6. Predicted mRNA targets for less and more abundant miRNAs including the correlation statistics between gene- and miRNA expression (Pearson's R and p-value), results of the differential expression analyses between PanNETs and non-diseased samples.
Target Score	miRNA Name	Gene Symbol	Gene Description	Pearson's R	P-value correlation	log2FoldChange_deseq2	pvalue_deseq2	padj_deseq2
98	hsa-miR-670-3p	MPST	mercaptopyruvate sulfurtransferase	-0.746635	0.00336734	-2.37917	3.73613e-14	2.00026e-12
96	hsa-miR-7-5p	REG3G	regenerating family member 3 gamma	-0.929555	4.27733e-06	-10.3889	5.9416e-22	8.94665e-20
95	hsa-miR-217-5p	RIMS2	regulating synaptic membrane exocytosis 2	-0.932774	3.32798e-06	4.45361	1.20756e-26	2.75616e-24
95	hsa-miR-670-3p	IGSF3	immunoglobulin superfamily member 3	-0.667735	0.0126308	-2.42765	7.98873e-07	9.67707e-06
94	hsa-miR-217-5p	DOCK3	dedicator of cytokinesis 3	-0.897439	3.1691e-05	3.70274	1.51503e-13	7.30008e-12
94	hsa-miR-129-5p	NFIB	nuclear factor I B	-0.886301	5.46486e-05	-2.26621	2.58944e-09	5.8731e-08
93	hsa-miR-7-5p	LRRC8E	leucine rich repeat containing 8 VRAC subunit E	-0.91851	9.32547e-06	-3.86451	9.55483e-14	4.77367e-12
92	hsa-miR-670-3p	PACSIN2	protein kinase C and casein kinase substrate in neurons 2	-0.901451	2.56484e-05	-2.21065	2.91295e-12	1.14423e-10
92	hsa-miR-217-5p	USP27X	ubiquitin specific peptidase 27 X-linked	-0.877488	8.09595e-05	2.82844	2.707e-16	1.99646e-14
91	hsa-miR-7-5p	HPCAL4	hippocalcin like 4	-0.775658	0.00183269	-2.49842	1.783e-06	1.94569e-05
90	hsa-miR-7-5p	GALNT3	polypeptide N-acetylgalactosaminyltransferase 3	-0.827392	0.000482175	-2.30058	1.42954e-07	2.11293e-06
89	hsa-miR-7-5p	BICDL2	BICD family like cargo adaptor 2	-0.918951	9.05871e-06	-2.74656	1.3191e-14	7.50707e-13
89	hsa-miR-129-5p	KANK4	KN motif and ankyrin repeat domains 4	-0.870568	0.00010802	-3.99999	2.77163e-16	2.0372e-14
88	hsa-miR-216a-5p	FAM135B	family with sequence similarity 135 member B	-0.886237	5.48115e-05	3.70675	1.07791e-12	4.48604e-11
88	hsa-miR-217-5p	KCNJ6	potassium voltage-gated channel subfamily J member 6	-0.847635	0.000252981	4.33936	6.39948e-18	5.73388e-16
87	hsa-miR-217-5p	KCNH5	potassium voltage-gated channel subfamily H member 5	-0.761094	0.0025126	2.84237	5.32347e-05	0.000369192
86	hsa-miR-670-3p	IGF2BP2	insulin like growth factor 2 mRNA binding protein 2	-0.872364	0.000100391	-3.14681	1.834e-08	3.37863e-07
85	hsa-miR-216b-5p	HLF	HLF, PAR bZIP transcription factor	-0.7541	0.0029018	2.34524	3.53928e-08	6.01428e-07
84	hsa-miR-129-5p	FUT9	fucosyltransferase 9	-0.682914	0.0100938	-3.90185	7.10888e-07	8.75308e-06
83	hsa-miR-670-3p	ARL14	ADP ribosylation factor like GTPase 14	-0.712322	0.00629554	-5.72447	2.09453e-14	1.15268e-12
82	hsa-miR-129-5p	PKHD1	PKHD1, fibrocystin/polyductin	-0.939773	1.84303e-06	-6.9119	9.19021e-26	1.95364e-23
82	hsa-miR-7-5p	TMEM97	transmembrane protein 97	-0.914996	1.16815e-05	-5.49502	6.51108e-30	1.81e-27
82	hsa-miR-217-5p	NPAS3	neuronal PAS domain protein 3	-0.745138	0.00346726	2.48117	3.46686e-08	5.90975e-07
82	hsa-miR-670-3p	MPV17L	MPV17 mitochondrial inner membrane protein like	-0.691308	0.00886827	-2.25686	1.44135e-05	0.000120528
81	hsa-miR-217-5p	NAP1L2	nucleosome assembly protein 1 like 2	-0.921549	7.61182e-06	2.54221	2.56613e-17	2.14831e-15
81	hsa-miR-217-5p	KIAA0408	KIAA0408	-0.811583	0.000755942	2.76256	4.61386e-07	5.962e-06
81	hsa-miR-129-5p	CTH	cystathionine gamma-lyase	-0.762658	0.00243139	-3.36088	1.25548e-10	3.64427e-09
81	hsa-miR-129-5p	PTP4A1	protein tyrosine phosphatase type IVA, member 1	-0.720791	0.0054389	-2.28352	5.58768e-05	0.000385648
80	hsa-miR-217-5p	STX1A	syntaxin 1A	-0.928722	4.55561e-06	2.83115	9.98736e-19	1.02149e-16
80	hsa-miR-129-5p	C2orf88	chromosome 2 open reading frame 88	-0.862566	0.000147848	-2.67384	1.31707e-10	3.81283e-09
80	hsa-miR-216b-5p	ACSL6	acyl-CoA synthetase long chain family member 6	-0.829716	0.000449666	2.99119	2.85787e-09	6.40157e-08
80	hsa-miR-670-3p	F2RL1	F2R like trypsin receptor 1	-0.756367	0.00277085	-2.27583	4.59238e-10	1.19683e-08
79	hsa-miR-129-5p	SCARA5	scavenger receptor class A member 5	-0.775911	0.00182231	-2.40995	3.37776e-05	0.000250478
79	hsa-miR-670-3p	LYPD6	LY6/PLAUR domain containing 6	-0.727498	0.00482642	-3.39508	4.37352e-18	4.0526e-16
78	hsa-miR-129-5p	SLC39A14	solute carrier family 39 member 14	-0.883951	6.08707e-05	-2.19225	3.32797e-09	7.32593e-08
78	hsa-miR-129-5p	PMEPA1	prostate transmembrane protein, androgen induced 1	-0.818365	0.000626572	-2.49094	1.4356e-08	2.71861e-07
78	hsa-miR-217-5p	NALCN	sodium leak channel, non-selective	-0.788365	0.00136546	2.74281	1.93655e-08	3.55548e-07
78	hsa-miR-670-3p	C1orf115	chromosome 1 open reading frame 115	-0.467818	0.106939	-2.29725	2.03794e-05	0.000161686
77	hsa-miR-216a-5p	MAGI2	membrane associated guanylate kinase, WW and PDZ domain containing 2	-0.930131	4.09297e-06	3.2249	2.79896e-22	4.36618e-20
77	hsa-miR-216a-5p	SNCA	synuclein alpha	-0.883011	6.35152e-05	2.71485	8.11556e-09	1.62784e-07
77	hsa-miR-7-5p	SLC25A15	solute carrier family 25 member 15	-0.876139	8.57542e-05	-4.18543	1.82683e-19	2.05239e-17
77	hsa-miR-217-5p	NLGN1	neuroligin 1	-0.85562	0.000191213	2.87063	9.13981e-10	2.22173e-08
77	hsa-miR-670-3p	BTG2	BTG anti-proliferation factor 2	-0.854013	0.000202554	-3.06641	3.42467e-08	5.84241e-07
77	hsa-miR-129-5p	LRIG1	leucine rich repeats and immunoglobulin like domains 1	-0.83553	0.000375877	-3.27111	8.93895e-13	3.78561e-11
76	hsa-miR-216a-5p	UNC80	unc-80 homolog, NALCN channel complex subunit	-0.855617	0.000191235	3.7893	5.60837e-15	3.38736e-13
76	hsa-miR-217-5p	NCAM1	neural cell adhesion molecule 1	-0.825569	0.000508976	2.74092	6.07883e-08	9.82171e-07
75	hsa-miR-216b-5p	SEMA3E	semaphorin 3E	-0.868019	0.000119638	3.37238	9.5827e-11	2.85023e-09
75	hsa-miR-7-5p	GALNT17	polypeptide N-acetylgalactosaminyltransferase 17	-0.865199	0.000133632	-2.12561	5.80072e-06	5.43313e-05
75	hsa-miR-129-5p	KLF6	Kruppel like factor 6	-0.80869	0.000817156	-2.04878	9.92668e-06	8.73186e-05
75	hsa-miR-129-5p	CDH23	cadherin related 23	-0.722976	0.00523314	-2.67848	4.09359e-07	5.3697e-06
74	hsa-miR-670-3p	VIPR2	vasoactive intestinal peptide receptor 2	-0.895462	3.50618e-05	-3.04643	1.28906e-09	3.06476e-08
74	hsa-miR-216b-5p	BTBD11	BTB domain containing 11	-0.800735	0.00100581	4.7718	3.46997e-13	1.59068e-11
74	hsa-miR-217-5p	ATCAY	ATCAY, caytaxin	-0.797964	0.00107901	5.53705	1.00643e-12	4.22098e-11
74	hsa-miR-216b-5p	GPR19	G protein-coupled receptor 19	-0.770577	0.00205108	2.45137	3.3746e-06	3.4049e-05
74	hsa-miR-129-5p	TC2N	tandem C2 domains, nuclear	-0.704476	0.00717817	-3.52084	2.30813e-07	3.2435e-06
73	hsa-miR-216a-5p	GNG2	G protein subunit gamma 2	-0.895181	3.55635e-05	2.8026	1.02929e-09	2.47979e-08
73	hsa-miR-217-5p	ST8SIA3	ST8 alpha-N-acetyl-neuraminide alpha-2,8-sialyltransferase 3	-0.877344	8.14601e-05	3.47597	4.42002e-15	2.74611e-13
73	hsa-miR-216b-5p	HS6ST3	heparan sulfate 6-O-sulfotransferase 3	-0.707452	0.00683289	3.31351	9.9561e-09	1.96431e-07
72	hsa-miR-7-5p	TGFA	transforming growth factor alpha	-0.866305	0.000127993	-2.196	1.54444e-06	1.71999e-05
71	hsa-miR-129-5p	BCL2L15	BCL2 like 15	-0.774826	0.00186716	-3.56646	7.6737e-11	2.33692e-09
71	hsa-miR-670-3p	CLDN2	claudin 2	-0.572669	0.0408032	-7.29959	9.2283e-12	3.36864e-10
70	hsa-miR-129-5p	TMEM97	transmembrane protein 97	-0.921481	7.64695e-06	-3.21243	3.81893e-09	8.30551e-08
70	hsa-miR-129-5p	CCDC68	coiled-coil domain containing 68	-0.814678	0.000694521	-3.21243	3.81893e-09	8.30551e-08
70	hsa-miR-216a-5p	GPI	glucose-6-phosphate isomerase	-0.79513	0.00115813	2.46437	1.18086e-07	1.78058e-06
70	hsa-miR-670-3p	SOX9	SRY-box 9	-0.782273	0.00157606	-2.86394	2.35476e-12	9.35131e-11
70	hsa-miR-216b-5p	SLC4A8	solute carrier family 4 member 8	-0.756232	0.00277854	2.76564	3.00472e-08	5.21628e-07
69	hsa-miR-670-3p	TGFA	transforming growth factor alpha	-0.801223	0.000993341	-2.196	1.54444e-06	1.71999e-05
68	hsa-miR-670-3p	PKHD1	PKHD1, fibrocystin/polyductin	-0.852096	0.000216787	-6.9119	9.19021e-26	1.95364e-23
68	hsa-miR-7-5p	FLRT2	fibronectin leucine rich transmembrane protein 2	-0.846285	0.000264835	-3.05295	1.09059e-06	1.26931e-05
68	hsa-miR-7-5p	PKP2	plakophilin 2	-0.820943	0.000582249	-2.36546	3.08826e-09	6.87502e-08
67	hsa-miR-216b-5p	ADAM22	ADAM metallopeptidase domain 22	-0.830369	0.000440852	2.49763	6.701e-09	1.37723e-07
66	hsa-miR-670-3p	TM4SF1	transmembrane 4 L six family member 1	-0.916828	1.03997e-05	-3.3675	4.56763e-08	7.57654e-07
66	hsa-miR-217-5p	PPM1E	protein phosphatase, Mg2+/Mn2+ dependent 1E	-0.823772	0.000536517	2.74998	1.04211e-08	2.04121e-07
66	hsa-miR-670-3p	TSPAN6	tetraspanin 6	-0.766459	0.00224256	-2.11352	1.53029e-08	2.8614e-07
65	hsa-miR-216b-5p	LRRC34	leucine rich repeat containing 34	-0.896142	3.38715e-05	2.48122	9.57788e-12	3.49037e-10
65	hsa-miR-129-5p	PKP2	plakophilin 2	-0.886992	5.29204e-05	-2.36546	3.08826e-09	6.87502e-08
65	hsa-miR-129-5p	SLC6A20	solute carrier family 6 member 20	-0.883771	6.13693e-05	-3.86506	5.14781e-12	1.94799e-10
65	hsa-miR-7-5p	IGSF3	immunoglobulin superfamily member 3	-0.826647	0.000492997	-2.42765	7.98873e-07	9.67707e-06
65	hsa-miR-670-3p	CNGA1	cyclic nucleotide gated channel alpha 1	-0.635255	0.0196456	-2.08284	1.11974e-06	1.30184e-05
64	hsa-miR-217-5p	RTN1	reticulon 1	-0.919767	8.5821e-06	4.42225	1.1203e-24	2.20832e-22
64	hsa-miR-670-3p	BCAT1	branched chain amino acid transaminase 1	-0.906483	1.94174e-05	-3.30575	6.81884e-08	1.08956e-06
64	hsa-miR-216a-5p	MMP16	matrix metallopeptidase 16	-0.822707	0.000553391	2.60338	3.01571e-08	5.22859e-07
64	hsa-miR-216b-5p	CENPS	centromere protein S	-0.803591	0.000934507	2.2018	2.2386e-05	0.00017555
64	hsa-miR-670-3p	CXCL6	C-X-C motif chemokine ligand 6	-0.602331	0.0293694	-3.64458	1.48165e-06	1.65686e-05
64	hsa-miR-670-3p	PCSK5	proprotein convertase subtilisin/kexin type 5	-0.584222	0.0360229	-3.17312	1.94566e-07	2.79389e-06
63	hsa-miR-129-5p	TSPAN6	tetraspanin 6	-0.809384	0.000802137	-2.11352	1.53029e-08	2.8614e-07
63	hsa-miR-670-3p	SYNM	synemin	-0.593099	0.0326374	-2.64181	2.89275e-06	2.96845e-05
62	hsa-miR-129-5p	ENTPD3	ectonucleoside triphosphate diphosphohydrolase 3	-0.876856	8.31794e-05	-3.38712	6.26276e-10	1.5827e-08
62	hsa-miR-7-5p	PRIMA1	proline rich membrane anchor 1	-0.789843	0.00131784	-3.03692	4.31346e-07	5.61735e-06
61	hsa-miR-670-3p	RDH10	retinol dehydrogenase 10	-0.952532	5.10114e-07	-2.14761	8.36434e-05	0.000540095
61	hsa-miR-216b-5p	CNTN1	contactin 1	-0.915403	1.13868e-05	3.97692	1.68149e-25	3.40746e-23
61	hsa-miR-670-3p	ACSS1	acyl-CoA synthetase short chain family member 1	-0.830951	0.000433109	-2.08244	3.57165e-13	1.6304e-11
61	hsa-miR-217-5p	AFF2	AF4/FMR2 family member 2	-0.64169	0.0180681	2.22839	1.92844e-05	0.000154468
60	hsa-miR-670-3p	CLDN1	claudin 1	-0.89094	4.38616e-05	-4.62161	3.04826e-14	1.64009e-12
60	hsa-miR-129-5p	TOB1	transducer of ERBB2, 1	-0.703413	0.00730469	-2.23747	2.62382e-07	3.63065e-06

## Sheet: Table S7
Table S7. GO and KEGG functional enrichment analysis of predicted mRNA targets (module combined clusterProfiler and Pathview, P<0.05)
Category	GO_ID	GO_Term	Count	%	Enrichment score	P value	Genes
biological process	GO:0098693	regulation of synaptic vesicle cycle	6	7.14286	4.92765	1.18128e-05	MAGI2/NLGN1/RIMS2/SLC4A8/STX1A/SNCA
biological process	GO:0045921	positive regulation of exocytosis	5	5.95238	4.2722	5.34313e-05	F2RL1/NLGN1/SLC4A8/STX1A/SNCA
biological process	GO:1903307	positive regulation of regulated secretory pathway	4	4.7619	3.94848	0.000112596	F2RL1/NLGN1/SLC4A8/STX1A
biological process	GO:0001956	positive regulation of neurotransmitter secretion	3	3.57143	3.84955	0.000141399	NLGN1/SLC4A8/STX1A
biological process	GO:0051588	regulation of neurotransmitter transport	5	5.95238	3.7034	0.000197969	NLGN1/RIMS2/SLC4A8/STX1A/SNCA
biological process	GO:0051873	killing by host of symbiont cells	3	3.57143	3.68699	0.000205596	CXCL6/F2RL1/REG3G
biological process	GO:0016079	synaptic vesicle exocytosis	5	5.95238	3.68658	0.000205787	NLGN1/RIMS2/SLC4A8/STX1A/SNCA
biological process	GO:0051590	positive regulation of neurotransmitter transport	3	3.57143	3.58941	0.000257392	NLGN1/SLC4A8/STX1A
biological process	GO:0051883	killing of cells in other organism involved in symbiotic interaction	3	3.57143	3.58941	0.000257392	CXCL6/F2RL1/REG3G
biological process	GO:2000463	positive regulation of excitatory postsynaptic potential	3	3.57143	3.58941	0.000257392	NLGN1/RIMS2/STX1A
biological process	GO:0099504	synaptic vesicle cycle	6	7.14286	3.58136	0.000262204	MAGI2/NLGN1/RIMS2/SLC4A8/STX1A/SNCA
biological process	GO:0003401	axis elongation	3	3.57143	3.49901	0.000316948	MAGI2/RDH10/SOX9
biological process	GO:2000300	regulation of synaptic vesicle exocytosis	4	4.7619	3.34959	0.000447104	NLGN1/RIMS2/SLC4A8/STX1A
biological process	GO:0099003	vesicle-mediated transport in synapse	6	7.14286	3.34892	0.000447793	MAGI2/NLGN1/RIMS2/SLC4A8/STX1A/SNCA
biological process	GO:0017157	regulation of exocytosis	6	7.14286	3.32813	0.000469752	F2RL1/NLGN1/RIMS2/SLC4A8/STX1A/SNCA
biological process	GO:0001505	regulation of neurotransmitter levels	6	7.14286	3.19809	0.000633745	NLGN1/PRIMA1/RIMS2/SLC4A8/STX1A/SNCA
biological process	GO:0071709	membrane assembly	3	3.57143	3.15918	0.000693139	MAGI2/NLGN1/PACSIN2
biological process	GO:1903305	regulation of regulated secretory pathway	5	5.95238	3.10539	0.000784529	F2RL1/NLGN1/RIMS2/SLC4A8/STX1A
biological process	GO:0060502	epithelial cell proliferation involved in lung morphogenesis	2	2.38095	3.06484	0.000861314	NFIB/SOX9
biological process	GO:0070942	neutrophil mediated cytotoxicity	2	2.38095	3.06484	0.000861314	CXCL6/F2RL1
biological process	GO:0044091	membrane biogenesis	3	3.57143	3.00502	0.000988515	MAGI2/NLGN1/PACSIN2
biological process	GO:0045807	positive regulation of endocytosis	4	4.7619	2.98452	0.00103628	F2RL1/MAGI2/NLGN1/SNCA
biological process	GO:0098815	modulation of excitatory postsynaptic potential	3	3.57143	2.97644	0.00105574	NLGN1/RIMS2/STX1A
biological process	GO:0007269	neurotransmitter secretion	5	5.95238	2.95529	0.00110844	NLGN1/RIMS2/SLC4A8/STX1A/SNCA
biological process	GO:0099643	signal release from synapse	5	5.95238	2.95529	0.00110844	NLGN1/RIMS2/SLC4A8/STX1A/SNCA
biological process	GO:0006534	cysteine metabolic process	2	2.38095	2.90102	0.00125597	CTH/MPST
biological process	GO:0060213	positive regulation of nuclear-transcribed mRNA poly(A) tail shortening	2	2.38095	2.90102	0.00125597	BTG2/TOB1
biological process	GO:0070493	thrombin-activated receptor signaling pathway	2	2.38095	2.90102	0.00125597	F2RL1/SNCA
biological process	GO:0071679	commissural neuron axon guidance	2	2.38095	2.90102	0.00125597	NCAM1/NFIB
biological process	GO:0097104	postsynaptic membrane assembly	2	2.38095	2.90102	0.00125597	MAGI2/NLGN1
biological process	GO:2000302	positive regulation of synaptic vesicle exocytosis	2	2.38095	2.90102	0.00125597	NLGN1/SLC4A8
biological process	GO:0046928	regulation of neurotransmitter secretion	4	4.7619	2.89055	0.00128661	NLGN1/RIMS2/SLC4A8/STX1A
biological process	GO:0035272	exocrine system development	3	3.57143	2.81818	0.00151991	IGSF3/NFIB/SOX9
biological process	GO:0060425	lung morphogenesis	3	3.57143	2.79376	0.00160782	NFIB/RDH10/SOX9
biological process	GO:0001822	kidney development	6	7.14286	2.78235	0.00165062	MAGI2/MPST/PKHD1/PCSK5/RDH10/SOX9
biological process	GO:0050667	homocysteine metabolic process	2	2.38095	2.76404	0.00172173	CTH/MPST
biological process	GO:0051709	regulation of killing of cells of other organism	2	2.38095	2.76404	0.00172173	CXCL6/F2RL1
biological process	GO:0060211	regulation of nuclear-transcribed mRNA poly(A) tail shortening	2	2.38095	2.76404	0.00172173	BTG2/TOB1
biological process	GO:1902894	negative regulation of pri-miRNA transcription by RNA polymerase II	2	2.38095	2.76404	0.00172173	NFIB/SOX9
biological process	GO:0072001	renal system development	6	7.14286	2.71379	0.0019329	MAGI2/MPST/PKHD1/PCSK5/RDH10/SOX9
biological process	GO:0000098	sulfur amino acid catabolic process	2	2.38095	2.70314	0.00198087	CTH/MPST
biological process	GO:0097091	synaptic vesicle clustering	2	2.38095	2.64641	0.00225732	MAGI2/NLGN1
biological process	GO:0030100	regulation of endocytosis	5	5.95238	2.6077	0.00246776	F2RL1/MAGI2/NLGN1/PACSIN2/SNCA
biological process	GO:0048488	synaptic vesicle endocytosis	3	3.57143	2.57431	0.00266496	NLGN1/STX1A/SNCA
biological process	GO:0140238	presynaptic endocytosis	3	3.57143	2.57431	0.00266496	NLGN1/STX1A/SNCA
biological process	GO:1903532	positive regulation of secretion by cell	6	7.14286	2.56333	0.00273319	F2RL1/GPI/NLGN1/SLC4A8/STX1A/SNCA
biological process	GO:0034755	iron ion transmembrane transport	2	2.38095	2.5434	0.00286151	SCARA5/SLC39A14
biological process	GO:1900153	positive regulation of nuclear-transcribed mRNA catabolic process, deadenylation-dependent decay	2	2.38095	2.5434	0.00286151	BTG2/TOB1
biological process	GO:0031640	killing of cells of other organism	3	3.57143	2.51591	0.00304856	CXCL6/F2RL1/REG3G
biological process	GO:0031646	positive regulation of nervous system process	3	3.57143	2.51591	0.00304856	NLGN1/RIMS2/STX1A
biological process	GO:0001991	regulation of systemic arterial blood pressure by circulatory renin-angiotensin	2	2.38095	2.49635	0.00318894	F2RL1/PCSK5
biological process	GO:0035988	chondrocyte proliferation	2	2.38095	2.49635	0.00318894	MMP16/SOX9
biological process	GO:0060602	branch elongation of an epithelium	2	2.38095	2.49635	0.00318894	RDH10/SOX9
biological process	GO:1900424	regulation of defense response to bacterium	2	2.38095	2.49635	0.00318894	CXCL6/F2RL1
biological process	GO:0034329	cell junction assembly	7	8.33333	2.49324	0.00321188	CLDN1/CLDN2/FLRT2/MAGI2/NLGN1/PKP2/SNCA
biological process	GO:0016082	synaptic vesicle priming	2	2.38095	2.45185	0.00353305	STX1A/SNCA
biological process	GO:0035493	SNARE complex assembly	2	2.38095	2.45185	0.00353305	STX1A/SNCA
biological process	GO:0042089	cytokine biosynthetic process	2	2.38095	2.45185	0.00353305	IGF2BP2/PCSK5
biological process	GO:1900151	regulation of nuclear-transcribed mRNA catabolic process, deadenylation-dependent decay	2	2.38095	2.45185	0.00353305	BTG2/TOB1
biological process	GO:0001655	urogenital system development	6	7.14286	2.45033	0.00354545	MAGI2/MPST/PKHD1/PCSK5/RDH10/SOX9
biological process	GO:0006836	neurotransmitter transport	5	5.95238	2.44633	0.00357827	NLGN1/RIMS2/SLC4A8/STX1A/SNCA
biological process	GO:0042391	regulation of membrane potential	7	8.33333	2.44427	0.00359522	NLGN1/PKP2/KCNH5/RIMS2/NALCN/SLC4A8/STX1A
biological process	GO:0010310	regulation of hydrogen peroxide metabolic process	2	2.38095	2.40964	0.0038937	MPV17L/SNCA
biological process	GO:0042107	cytokine metabolic process	2	2.38095	2.40964	0.0038937	IGF2BP2/PCSK5
biological process	GO:0060560	developmental growth involved in morphogenesis	5	5.95238	2.39085	0.00406587	MAGI2/RIMS2/RDH10/SEMA3E/SOX9
biological process	GO:0051047	positive regulation of secretion	6	7.14286	2.38718	0.00410038	F2RL1/GPI/NLGN1/SLC4A8/STX1A/SNCA
biological process	GO:0060487	lung epithelial cell differentiation	2	2.38095	2.3695	0.00427074	NFIB/SOX9
biological process	GO:0036465	synaptic vesicle recycling	3	3.57143	2.35691	0.00439632	NLGN1/STX1A/SNCA
biological process	GO:0006814	sodium ion transport	5	5.95238	2.35241	0.00444211	CNTN1/PKP2/NALCN/SLC4A8/SLC6A20
biological process	GO:0016338	calcium-independent cell-cell adhesion via plasma membrane cell-adhesion molecules	2	2.38095	2.33124	0.00466401	CLDN1/CLDN2
biological process	GO:0060479	lung cell differentiation	2	2.38095	2.33124	0.00466401	NFIB/SOX9
biological process	GO:0060395	SMAD protein signal transduction	3	3.57143	2.29293	0.00509413	BTBD11/MAGI2/TOB1
biological process	GO:0006865	amino acid transport	4	4.7619	2.28406	0.00519922	LRRC8E/SLC25A15/SLC6A20/STX1A
biological process	GO:0014032	neural crest cell development	3	3.57143	2.26228	0.00546663	RDH10/SEMA3E/SOX9
biological process	GO:0003071	renal system process involved in regulation of systemic arterial blood pressure	2	2.38095	2.25974	0.00549866	F2RL1/PCSK5
biological process	GO:0015874	norepinephrine transport	2	2.38095	2.25974	0.00549866	STX1A/SNCA
biological process	GO:1903421	regulation of synaptic vesicle recycling	2	2.38095	2.25974	0.00549866	NLGN1/SNCA
biological process	GO:0003081	regulation of systemic arterial blood pressure by renin-angiotensin	2	2.38095	2.22623	0.00593975	F2RL1/PCSK5
biological process	GO:0014031	mesenchymal cell development	3	3.57143	2.20345	0.00625972	RDH10/SEMA3E/SOX9
biological process	GO:0048864	stem cell development	3	3.57143	2.20345	0.00625972	RDH10/SEMA3E/SOX9
biological process	GO:0140029	exocytic process	3	3.57143	2.20345	0.00625972	NLGN1/STX1A/SNCA
biological process	GO:0045666	positive regulation of neuron differentiation	6	7.14286	2.15613	0.00698031	CNTN1/FUT9/MAGI2/NLGN1/NAP1L2/RIMS2
biological process	GO:0050806	positive regulation of synaptic transmission	4	4.7619	2.13608	0.00731008	NLGN1/RIMS2/SLC4A8/STX1A
biological process	GO:0014033	neural crest cell differentiation	3	3.57143	2.13412	0.00734305	RDH10/SEMA3E/SOX9
biological process	GO:0060441	epithelial tube branching involved in lung morphogenesis	2	2.38095	2.13334	0.00735632	RDH10/SOX9
biological process	GO:0070542	response to fatty acid	3	3.57143	2.12078	0.00757217	CLDN1/GNG2/SOX9
biological process	GO:0003333	amino acid transmembrane transport	3	3.57143	2.09458	0.00804303	LRRC8E/SLC25A15/SLC6A20
biological process	GO:0031346	positive regulation of cell projection organization	6	7.14286	2.08249	0.00827011	CNTN1/F2RL1/FUT9/MAGI2/NLGN1/RIMS2
biological process	GO:0051702	interaction with symbiont	3	3.57143	2.08172	0.0082848	CXCL6/F2RL1/REG3G
biological process	GO:0099068	postsynapse assembly	2	2.38095	2.07691	0.00837702	MAGI2/NLGN1
biological process	GO:0030323	respiratory tube development	4	4.7619	2.05975	0.00871468	NFIB/PCSK5/RDH10/SOX9
biological process	GO:0007416	synapse assembly	4	4.7619	2.0353	0.00921945	FLRT2/MAGI2/NLGN1/SNCA
biological process	GO:0010464	regulation of mesenchymal cell proliferation	2	2.38095	2.02423	0.00945745	NFIB/SOX9
biological process	GO:0034331	cell junction maintenance	2	2.38095	2.02423	0.00945745	CLDN1/F2RL1
biological process	GO:0010976	positive regulation of neuron projection development	5	5.95238	2.02053	0.00953823	CNTN1/FUT9/MAGI2/NLGN1/RIMS2
biological process	GO:0010765	positive regulation of sodium ion transport	2	2.38095	1.99914	0.0100197	CNTN1/PKP2
biological process	GO:1905606	regulation of presynapse assembly	2	2.38095	1.97484	0.0105965	NLGN1/SNCA
biological process	GO:0044272	sulfur compound biosynthetic process	4	4.7619	1.97233	0.0106578	ACSL6/ACSS1/CTH/MPST
biological process	GO:0060079	excitatory postsynaptic potential	3	3.57143	1.96104	0.0109386	NLGN1/RIMS2/STX1A
biological process	GO:1901890	positive regulation of cell junction assembly	3	3.57143	1.96104	0.0109386	CLDN1/FLRT2/NLGN1
biological process	GO:0000289	nuclear-transcribed mRNA poly(A) tail shortening	2	2.38095	1.95126	0.0111877	BTG2/TOB1
biological process	GO:0099174	regulation of presynapse organization	2	2.38095	1.95126	0.0111877	NLGN1/SNCA
biological process	GO:0060428	lung epithelium development	2	2.38095	1.92837	0.0117931	NFIB/SOX9
biological process	GO:0051963	regulation of synapse assembly	3	3.57143	1.91642	0.0121222	FLRT2/NLGN1/SNCA
biological process	GO:1901888	regulation of cell junction assembly	4	4.7619	1.91243	0.0122341	CLDN1/FLRT2/NLGN1/SNCA
biological process	GO:0002062	chondrocyte differentiation	3	3.57143	1.90556	0.0124292	NFIB/SLC39A14/SOX9
biological process	GO:1901605	alpha-amino acid metabolic process	4	4.7619	1.8979	0.0126503	ATCAY/BCAT1/CTH/MPST
biological process	GO:0000096	sulfur amino acid metabolic process	2	2.38095	1.86349	0.0136934	CTH/MPST
biological process	GO:0001990	regulation of systemic arterial blood pressure by hormone	2	2.38095	1.86349	0.0136934	F2RL1/PCSK5
biological process	GO:0009069	serine family amino acid metabolic process	2	2.38095	1.86349	0.0136934	CTH/MPST
biological process	GO:0071526	semaphorin-plexin signaling pathway	2	2.38095	1.86349	0.0136934	NCAM1/SEMA3E
biological process	GO:0099565	chemical synaptic transmission, postsynaptic	3	3.57143	1.86323	0.0137015	NLGN1/RIMS2/STX1A
biological process	GO:0001941	postsynaptic membrane organization	2	2.38095	1.84301	0.0143544	MAGI2/NLGN1
biological process	GO:0045216	cell-cell junction organization	4	4.7619	1.84147	0.0144055	CLDN1/CLDN2/F2RL1/PKP2
biological process	GO:0050679	positive regulation of epithelial cell proliferation	4	4.7619	1.8346	0.0146352	CLDN1/REG3G/SOX9/TGFA
biological process	GO:0016051	carbohydrate biosynthetic process	4	4.7619	1.82098	0.0151015	FUT9/GPI/SLC39A14/SNCA
biological process	GO:0044282	small molecule catabolic process	6	7.14286	1.81036	0.0154754	BCAT1/CTH/ENTPD3/FUT9/GPI/MPST
biological process	GO:0016339	calcium-dependent cell-cell adhesion via plasma membrane cell adhesion molecules	2	2.38095	1.80363	0.0157171	CDH23/NLGN1
biological process	GO:0050804	modulation of chemical synaptic transmission	6	7.14286	1.80181	0.0157828	NLGN1/PACSIN2/RIMS2/SLC4A8/STX1A/SNCA
biological process	GO:0099177	regulation of trans-synaptic signaling	6	7.14286	1.79756	0.0159382	NLGN1/PACSIN2/RIMS2/SLC4A8/STX1A/SNCA
biological process	GO:0010463	mesenchymal cell proliferation	2	2.38095	1.78467	0.0164184	NFIB/SOX9
biological process	GO:0002064	epithelial cell development	4	4.7619	1.76801	0.0170605	CLDN1/F2RL1/MAGI2/SOX9
biological process	GO:0043583	ear development	4	4.7619	1.74875	0.0178342	CDH23/LRIG1/RDH10/SOX9
biological process	GO:0061028	establishment of endothelial barrier	2	2.38095	1.7481	0.0178606	CLDN1/F2RL1
biological process	GO:0009063	cellular amino acid catabolic process	3	3.57143	1.74593	0.01795	BCAT1/CTH/MPST
biological process	GO:0009101	glycoprotein biosynthetic process	5	5.95238	1.73734	0.0183087	FUT9/HS6ST3/GALNT17/GALNT3/ST8SIA3
biological process	GO:0050919	negative chemotaxis	2	2.38095	1.73046	0.0186011	FLRT2/SEMA3E
biological process	GO:0051648	vesicle localization	4	4.7619	1.71733	0.0191719	BICDL2/MAGI2/NLGN1/TGFA
biological process	GO:0048701	embryonic cranial skeleton morphogenesis	2	2.38095	1.71322	0.0193544	MMP16/RDH10
biological process	GO:0098657	import into cell	4	4.7619	1.71115	0.0194468	KCNJ6/SLC39A14/SLC6A20/SNCA
biological process	GO:0051259	protein complex oligomerization	4	4.7619	1.705	0.019724	CLDN1/CTH/SCARA5/SNCA
biological process	GO:0015695	organic cation transport	2	2.38095	1.69636	0.0201204	SLC6A20/SNCA
biological process	GO:0048706	embryonic skeletal system development	3	3.57143	1.69209	0.0203193	MMP16/PCSK5/RDH10
biological process	GO:0003044	regulation of systemic arterial blood pressure mediated by a chemical signal	2	2.38095	1.67987	0.020899	F2RL1/PCSK5
biological process	GO:0045104	intermediate filament cytoskeleton organization	2	2.38095	1.67987	0.020899	PKP2/SYNM
biological process	GO:0061014	positive regulation of mRNA catabolic process	2	2.38095	1.67987	0.020899	BTG2/TOB1
biological process	GO:0099054	presynapse assembly	2	2.38095	1.67987	0.020899	NLGN1/SNCA
biological process	GO:0050769	positive regulation of neurogenesis	6	7.14286	1.6756	0.0211056	CNTN1/FUT9/MAGI2/NLGN1/NAP1L2/RIMS2
biological process	GO:0090101	negative regulation of transmembrane receptor protein serine/threonine kinase signaling pathway	3	3.57143	1.66624	0.0215655	MAGI2/PMEPA1/TOB1
biological process	GO:0045103	intermediate filament-based process	2	2.38095	1.66374	0.02169	PKP2/SYNM
biological process	GO:1902893	regulation of pri-miRNA transcription by RNA polymerase II	2	2.38095	1.66374	0.02169	NFIB/SOX9
biological process	GO:0035384	thioester biosynthetic process	2	2.38095	1.63248	0.0233087	ACSL6/ACSS1
biological process	GO:0045668	negative regulation of osteoblast differentiation	2	2.38095	1.63248	0.0233087	SOX9/TOB1
biological process	GO:0061614	pri-miRNA transcription by RNA polymerase II	2	2.38095	1.63248	0.0233087	NFIB/SOX9
biological process	GO:0071616	acyl-CoA biosynthetic process	2	2.38095	1.63248	0.0233087	ACSL6/ACSS1
biological process	GO:0099172	presynapse organization	2	2.38095	1.63248	0.0233087	NLGN1/SNCA
biological process	GO:0030857	negative regulation of epithelial cell differentiation	2	2.38095	1.61733	0.0241362	REG3G/SOX9
biological process	GO:0035065	regulation of histone acetylation	2	2.38095	1.60248	0.0249757	NAP1L2/SNCA
biological process	GO:0050433	regulation of catecholamine secretion	2	2.38095	1.60248	0.0249757	STX1A/SNCA
biological process	GO:0060350	endochondral bone morphogenesis	2	2.38095	1.60248	0.0249757	MMP16/SOX9
biological process	GO:0001889	liver development	3	3.57143	1.6005	0.0250897	CLDN1/MPST/SOX9
biological process	GO:0031333	negative regulation of protein-containing complex assembly	3	3.57143	1.5926	0.0255508	KANK4/PMEPA1/SNCA
biological process	GO:0019320	hexose catabolic process	2	2.38095	1.58793	0.025827	FUT9/GPI
biological process	GO:0043113	receptor clustering	2	2.38095	1.58793	0.025827	MAGI2/NLGN1
biological process	GO:0044273	sulfur compound catabolic process	2	2.38095	1.58793	0.025827	CTH/MPST
biological process	GO:0006486	protein glycosylation	4	4.7619	1.58306	0.026118	FUT9/GALNT17/GALNT3/ST8SIA3
biological process	GO:0043413	macromolecule glycosylation	4	4.7619	1.58306	0.026118	FUT9/GALNT17/GALNT3/ST8SIA3
biological process	GO:0060078	regulation of postsynaptic membrane potential	3	3.57143	1.57697	0.0264867	NLGN1/RIMS2/STX1A
biological process	GO:0061008	hepaticobiliary system development	3	3.57143	1.57697	0.0264867	CLDN1/MPST/SOX9
biological process	GO:0042743	hydrogen peroxide metabolic process	2	2.38095	1.57365	0.02669	MPV17L/SNCA
biological process	GO:0050432	catecholamine secretion	2	2.38095	1.57365	0.02669	STX1A/SNCA
biological process	GO:0071398	cellular response to fatty acid	2	2.38095	1.57365	0.02669	CLDN1/GNG2
biological process	GO:0097120	receptor localization to synapse	2	2.38095	1.57365	0.02669	ADAM22/NLGN1
biological process	GO:0097479	synaptic vesicle localization	2	2.38095	1.57365	0.02669	MAGI2/NLGN1
biological process	GO:0006334	nucleosome assembly	3	3.57143	1.56926	0.0269614	CENPS/NAP1L2/SOX9
biological process	GO:0002886	regulation of myeloid leukocyte mediated immunity	2	2.38095	1.55965	0.0275645	CXCL6/F2RL1
biological process	GO:0007043	cell-cell junction assembly	3	3.57143	1.55401	0.0279246	CLDN1/CLDN2/PKP2
biological process	GO:0008277	regulation of G protein-coupled receptor signaling pathway	3	3.57143	1.54648	0.0284131	CNGA1/SLC39A14/SNCA
biological process	GO:0031644	regulation of nervous system process	3	3.57143	1.54648	0.0284131	NLGN1/RIMS2/STX1A
biological process	GO:0061098	positive regulation of protein tyrosine kinase activity	2	2.38095	1.53242	0.0293479	DOCK3/TGFA
biological process	GO:0035107	appendage morphogenesis	3	3.57143	1.5316	0.0294036	PCSK5/RDH10/SOX9
biological process	GO:0035108	limb morphogenesis	3	3.57143	1.5316	0.0294036	PCSK5/RDH10/SOX9
biological process	GO:1905039	carboxylic acid transmembrane transport	3	3.57143	1.5316	0.0294036	LRRC8E/SLC25A15/SLC6A20
biological process	GO:0061041	regulation of wound healing	3	3.57143	1.52425	0.0299057	CLDN1/F2RL1/REG3G
biological process	GO:1903825	organic acid transmembrane transport	3	3.57143	1.52425	0.0299057	LRRC8E/SLC25A15/SLC6A20
biological process	GO:0043954	cellular component maintenance	2	2.38095	1.51918	0.0302565	CLDN1/F2RL1
biological process	GO:0090303	positive regulation of wound healing	2	2.38095	1.51918	0.0302565	CLDN1/REG3G
biological process	GO:2000756	regulation of peptidyl-lysine acetylation	2	2.38095	1.51918	0.0302565	NAP1L2/SNCA
biological process	GO:0070085	glycosylation	4	4.7619	1.51379	0.0306342	FUT9/GALNT17/GALNT3/ST8SIA3
biological process	GO:1902475	L-alpha-amino acid transmembrane transport	2	2.38095	1.50618	0.0311763	SLC25A15/SLC6A20
biological process	GO:0050678	regulation of epithelial cell proliferation	5	5.95238	1.50113	0.0315409	CLDN1/NFIB/REG3G/SOX9/TGFA
biological process	GO:0048754	branching morphogenesis of an epithelial tube	3	3.57143	1.4954	0.0319592	RDH10/SEMA3E/SOX9
biological process	GO:0098739	import across plasma membrane	3	3.57143	1.48131	0.0330132	KCNJ6/SLC39A14/SLC6A20
biological process	GO:0001885	endothelial cell development	2	2.38095	1.48085	0.0330486	CLDN1/F2RL1
biological process	GO:0051898	negative regulation of protein kinase B signaling	2	2.38095	1.48085	0.0330486	MAGI2/PKHD1
biological process	GO:0017156	calcium-ion regulated exocytosis	2	2.38095	1.46851	0.034001	RIMS2/STX1A
biological process	GO:0032970	regulation of actin filament-based process	5	5.95238	1.4613	0.0345698	F2RL1/KANK4/PKP2/PPM1E/SEMA3E
biological process	GO:0046365	monosaccharide catabolic process	2	2.38095	1.45638	0.034964	FUT9/GPI
biological process	GO:1901607	alpha-amino acid biosynthetic process	2	2.38095	1.45638	0.034964	BCAT1/CTH
biological process	GO:0098742	cell-cell adhesion via plasma-membrane adhesion molecules	4	4.7619	1.45359	0.0351891	CDH23/CLDN1/CLDN2/NLGN1
biological process	GO:0043491	protein kinase B signaling	4	4.7619	1.44873	0.0355856	MAGI2/PKHD1/SOX9/TGFA
biological process	GO:0033866	nucleoside bisphosphate biosynthetic process	2	2.38095	1.44445	0.0359376	ACSL6/ACSS1
biological process	GO:0034030	ribonucleoside bisphosphate biosynthetic process	2	2.38095	1.44445	0.0359376	ACSL6/ACSS1
biological process	GO:0034033	purine nucleoside bisphosphate biosynthetic process	2	2.38095	1.44445	0.0359376	ACSL6/ACSS1
biological process	GO:0051965	positive regulation of synapse assembly	2	2.38095	1.44445	0.0359376	FLRT2/NLGN1
biological process	GO:0032642	regulation of chemokine production	2	2.38095	1.43272	0.0369216	CXCL6/F2RL1
biological process	GO:1904888	cranial skeletal system development	2	2.38095	1.43272	0.0369216	MMP16/RDH10
biological process	GO:0009100	glycoprotein metabolic process	5	5.95238	1.4228	0.0377744	FUT9/HS6ST3/GALNT17/GALNT3/ST8SIA3
biological process	GO:0035914	skeletal muscle cell differentiation	2	2.38095	1.42118	0.037916	BTG2/HLF
biological process	GO:0007411	axon guidance	4	4.7619	1.42	0.0380188	FLRT2/NCAM1/NFIB/SEMA3E
biological process	GO:0097485	neuron projection guidance	4	4.7619	1.41529	0.0384334	FLRT2/NCAM1/NFIB/SEMA3E
biological process	GO:0006879	cellular iron ion homeostasis	2	2.38095	1.40982	0.0389206	SCARA5/SLC39A14
biological process	GO:0015800	acidic amino acid transport	2	2.38095	1.39864	0.0399353	LRRC8E/STX1A
biological process	GO:0051937	catecholamine transport	2	2.38095	1.38764	0.04096	STX1A/SNCA
biological process	GO:0001906	cell killing	3	3.57143	1.38207	0.0414888	CXCL6/F2RL1/REG3G
biological process	GO:0015698	inorganic anion transport	3	3.57143	1.38207	0.0414888	LRRC8E/SLC39A14/SLC4A8
biological process	GO:0015807	L-amino acid transport	2	2.38095	1.37681	0.0419946	SLC25A15/SLC6A20
biological process	GO:0051145	smooth muscle cell differentiation	2	2.38095	1.37681	0.0419946	CTH/SOX9
biological process	GO:0010469	regulation of signaling receptor activity	3	3.57143	1.36963	0.0426943	LYPD6/NLGN1/TGFA
biological process	GO:0035725	sodium ion transmembrane transport	3	3.57143	1.36963	0.0426943	NALCN/SLC4A8/SLC6A20
biological process	GO:1903036	positive regulation of response to wounding	2	2.38095	1.36614	0.043039	CLDN1/REG3G
biological process	GO:0002934	desmosome organization	1	1.19048	1.35998	0.0436532	PKP2
biological process	GO:0018242	protein O-linked glycosylation via serine	1	1.19048	1.35998	0.0436532	GALNT3
biological process	GO:0032926	negative regulation of activin receptor signaling pathway	1	1.19048	1.35998	0.0436532	MAGI2
biological process	GO:0034135	regulation of toll-like receptor 2 signaling pathway	1	1.19048	1.35998	0.0436532	F2RL1
biological process	GO:0034454	microtubule anchoring at centrosome	1	1.19048	1.35998	0.0436532	CCDC68
biological process	GO:0035524	proline transmembrane transport	1	1.19048	1.35998	0.0436532	SLC6A20
biological process	GO:0044857	plasma membrane raft organization	1	1.19048	1.35998	0.0436532	PACSIN2
biological process	GO:0051342	regulation of cyclic-nucleotide phosphodiesterase activity	1	1.19048	1.35998	0.0436532	SLC39A14
biological process	GO:0061140	lung secretory cell differentiation	1	1.19048	1.35998	0.0436532	NFIB
biological process	GO:0071600	otic vesicle morphogenesis	1	1.19048	1.35998	0.0436532	SOX9
biological process	GO:0097105	presynaptic membrane assembly	1	1.19048	1.35998	0.0436532	NLGN1
biological process	GO:1900426	positive regulation of defense response to bacterium	1	1.19048	1.35998	0.0436532	F2RL1
biological process	GO:1901203	positive regulation of extracellular matrix assembly	1	1.19048	1.35998	0.0436532	SOX9
biological process	GO:2000018	regulation of male gonad development	1	1.19048	1.35998	0.0436532	SOX9
biological process	GO:2001054	negative regulation of mesenchymal cell apoptotic process	1	1.19048	1.35998	0.0436532	SOX9
biological process	GO:0050808	synapse organization	5	5.95238	1.35663	0.0439914	FLRT2/MAGI2/NLGN1/SEMA3E/SNCA
biological process	GO:0001910	regulation of leukocyte mediated cytotoxicity	2	2.38095	1.35563	0.0440931	CXCL6/F2RL1
biological process	GO:0032602	chemokine production	2	2.38095	1.35563	0.0440931	CXCL6/F2RL1
biological process	GO:0061844	antimicrobial humoral immune response mediated by antimicrobial peptide	2	2.38095	1.35563	0.0440931	CXCL6/REG3G
biological process	GO:1901983	regulation of protein acetylation	2	2.38095	1.35563	0.0440931	NAP1L2/SNCA
biological process	GO:0030324	lung development	3	3.57143	1.3513	0.0445353	NFIB/RDH10/SOX9
biological process	GO:0048562	embryonic organ morphogenesis	4	4.7619	1.33836	0.0458816	LRIG1/MMP16/RDH10/SOX9
biological process	GO:0007422	peripheral nervous system development	2	2.38095	1.33508	0.0462299	ADAM22/CLDN1
biological process	GO:0070830	bicellular tight junction assembly	2	2.38095	1.33508	0.0462299	CLDN1/CLDN2
biological process	GO:0048736	appendage development	3	3.57143	1.32743	0.047051	PCSK5/RDH10/SOX9
biological process	GO:0060173	limb development	3	3.57143	1.32743	0.047051	PCSK5/RDH10/SOX9
biological process	GO:0000288	nuclear-transcribed mRNA catabolic process, deadenylation-dependent decay	2	2.38095	1.32502	0.0473124	BTG2/TOB1
biological process	GO:0048732	gland development	5	5.95238	1.32151	0.0476971	CLDN1/IGSF3/MPST/NFIB/SOX9
biological process	GO:0000050	urea cycle	1	1.19048	1.31954	0.0479135	SLC25A15
biological process	GO:0003093	regulation of glomerular filtration	1	1.19048	1.31954	0.0479135	F2RL1
biological process	GO:0007191	adenylate cyclase-activating dopamine receptor signaling pathway	1	1.19048	1.31954	0.0479135	GNG2
biological process	GO:0009629	response to gravity	1	1.19048	1.31954	0.0479135	STX1A
biological process	GO:0016081	synaptic vesicle docking	1	1.19048	1.31954	0.0479135	STX1A
biological process	GO:0035542	regulation of SNARE complex assembly	1	1.19048	1.31954	0.0479135	SNCA
biological process	GO:0039532	negative regulation of viral-induced cytoplasmic pattern recognition receptor signaling pathway	1	1.19048	1.31954	0.0479135	TSPAN6
biological process	GO:0042135	neurotransmitter catabolic process	1	1.19048	1.31954	0.0479135	PRIMA1
biological process	GO:0048703	embryonic viscerocranium morphogenesis	1	1.19048	1.31954	0.0479135	RDH10
biological process	GO:0051024	positive regulation of immunoglobulin secretion	1	1.19048	1.31954	0.0479135	GPI
biological process	GO:0051610	serotonin uptake	1	1.19048	1.31954	0.0479135	SNCA
biological process	GO:0051712	positive regulation of killing of cells of other organism	1	1.19048	1.31954	0.0479135	F2RL1
biological process	GO:0060174	limb bud formation	1	1.19048	1.31954	0.0479135	SOX9
biological process	GO:0060433	bronchus development	1	1.19048	1.31954	0.0479135	SOX9
biological process	GO:0060767	epithelial cell proliferation involved in prostate gland development	1	1.19048	1.31954	0.0479135	SOX9
biological process	GO:0070673	response to interleukin-18	1	1.19048	1.31954	0.0479135	CLDN1
biological process	GO:0072173	metanephric tubule morphogenesis	1	1.19048	1.31954	0.0479135	SOX9
biological process	GO:0090557	establishment of endothelial intestinal barrier	1	1.19048	1.31954	0.0479135	CLDN1
biological process	GO:0097090	presynaptic membrane organization	1	1.19048	1.31954	0.0479135	NLGN1
biological process	GO:0098917	retrograde trans-synaptic signaling	1	1.19048	1.31954	0.0479135	NLGN1
biological process	GO:1902474	positive regulation of protein localization to synapse	1	1.19048	1.31954	0.0479135	NLGN1
biological process	GO:2000035	regulation of stem cell division	1	1.19048	1.31954	0.0479135	NAP1L2
biological process	GO:2000615	regulation of histone H3-K9 acetylation	1	1.19048	1.31954	0.0479135	NAP1L2
biological process	GO:0034728	nucleosome organization	3	3.57143	1.31574	0.0483347	CENPS/NAP1L2/SOX9
biological process	GO:1903034	regulation of response to wounding	3	3.57143	1.31574	0.0483347	CLDN1/F2RL1/REG3G
biological process	GO:0006826	iron ion transport	2	2.38095	1.31512	0.0484042	SCARA5/SLC39A14
biological process	GO:0032272	negative regulation of protein polymerization	2	2.38095	1.31512	0.0484042	KANK4/SNCA
biological process	GO:0099601	regulation of neurotransmitter receptor activity	2	2.38095	1.31512	0.0484042	LYPD6/NLGN1
biological process	GO:0120192	tight junction assembly	2	2.38095	1.31512	0.0484042	CLDN1/CLDN2
cellular component	GO:0042734	presynaptic membrane	4	4.5977	2.28481	0.00519027	CNTN1/RIMS2/SLC4A8/STX1A
cellular component	GO:0005911	cell-cell junction	7	8.04598	2.19434	0.00639228	CLDN1/CLDN2/FLRT2/MAGI2/PKP2/PACSIN2/SYNM
cellular component	GO:0099240	intrinsic component of synaptic membrane	4	4.5977	2.19037	0.00645101	ADAM22/CNTN1/NLGN1/STX1A
cellular component	GO:0031225	anchored component of membrane	4	4.5977	2.14561	0.00715144	CNTN1/LYPD6/NCAM1/PKHD1
cellular component	GO:0097060	synaptic membrane	6	6.89655	2.11943	0.00759575	ADAM22/CNTN1/NLGN1/RIMS2/SLC4A8/STX1A
cellular component	GO:0034702	ion channel complex	5	5.74713	1.96782	0.0107692	LRRC8E/NLGN1/KCNJ6/STX1A/UNC80
cellular component	GO:1902495	transmembrane transporter complex	5	5.74713	1.84005	0.0144526	LRRC8E/NLGN1/KCNJ6/STX1A/UNC80
cellular component	GO:1990351	transporter complex	5	5.74713	1.79831	0.0159105	LRRC8E/NLGN1/KCNJ6/STX1A/UNC80
cellular component	GO:0034703	cation channel complex	4	4.5977	1.7688	0.0170295	NLGN1/KCNJ6/STX1A/UNC80
cellular component	GO:0005923	bicellular tight junction	3	3.44828	1.76533	0.0171662	CLDN1/CLDN2/MAGI2
cellular component	GO:0098936	intrinsic component of postsynaptic membrane	3	3.44828	1.76533	0.0171662	ADAM22/CNTN1/NLGN1
cellular component	GO:0032279	asymmetric synapse	5	5.74713	1.7332	0.0184842	ADAM22/MAGI2/NLGN1/SLC4A8/STX1A
cellular component	GO:0070160	tight junction	3	3.44828	1.70163	0.0198777	CLDN1/CLDN2/MAGI2
cellular component	GO:0098978	glutamatergic synapse	5	5.74713	1.64817	0.0224819	ADAM22/NLGN1/PACSIN2/SLC4A8/STX1A
cellular component	GO:0098984	neuron to neuron synapse	5	5.74713	1.61659	0.0241773	ADAM22/MAGI2/NLGN1/SLC4A8/STX1A
cellular component	GO:0043296	apical junction complex	3	3.44828	1.58552	0.0259702	CLDN1/CLDN2/MAGI2
cellular component	GO:0005769	early endosome	5	5.74713	1.57715	0.0264759	F2RL1/PMEPA1/PACSIN2/PTP4A1/SLC39A14
cellular component	GO:0044306	neuron projection terminus	3	3.44828	1.53978	0.0288546	ATCAY/SLC4A8/SNCA
cellular component	GO:0005778	peroxisomal membrane	2	2.29885	1.53308	0.0293033	ACSL6/MPV17L
cellular component	GO:0031903	microbody membrane	2	2.29885	1.53308	0.0293033	ACSL6/MPV17L
cellular component	GO:0046658	anchored component of plasma membrane	2	2.29885	1.53308	0.0293033	CNTN1/PKHD1
cellular component	GO:0099699	integral component of synaptic membrane	3	3.44828	1.5033	0.0313831	ADAM22/NLGN1/STX1A
cellular component	GO:0099060	integral component of postsynaptic specialization membrane	2	2.29885	1.36679	0.042974	ADAM22/NLGN1
cellular component	GO:0048786	presynaptic active zone	2	2.29885	1.34593	0.0450886	RIMS2/STX1A
cellular component	GO:0098948	intrinsic component of postsynaptic specialization membrane	2	2.29885	1.33573	0.0461601	ADAM22/NLGN1
cellular component	GO:0017146	NMDA selective glutamate receptor complex	1	1.14943	1.31996	0.047867	NLGN1
molecular function	GO:0019215	intermediate filament binding	2	2.32558	2.65946	0.0021905	PKP2/SYNM
molecular function	GO:0044325	ion channel binding	4	4.65116	2.46286	0.00344462	PKP2/KCNH5/RIMS2/STX1A
molecular function	GO:0004653	polypeptide N-acetylgalactosaminyltransferase activity	2	2.32558	2.45293	0.00352425	GALNT17/GALNT3
molecular function	GO:0031681	G-protein beta-subunit binding	2	2.32558	2.4085	0.00390395	F2RL1/GNG2
molecular function	GO:0046332	SMAD binding	3	3.48837	2.21609	0.00608006	MAGI2/PMEPA1/TOB1
molecular function	GO:0016405	CoA-ligase activity	2	2.32558	2.18327	0.00655732	ACSL6/ACSS1
molecular function	GO:0045499	chemorepellent activity	2	2.32558	2.1203	0.00758058	FLRT2/SEMA3E
molecular function	GO:0030246	carbohydrate binding	5	5.81395	2.07575	0.0083995	CNTN1/GPI/GALNT17/GALNT3/REG3G
molecular function	GO:0016878	acid-thiol ligase activity	2	2.32558	2.06193	0.00867101	ACSL6/ACSS1
molecular function	GO:0015294	solute:cation symporter activity	3	3.48837	1.95962	0.0109744	SLC39A14/SLC4A8/SLC6A20
molecular function	GO:0016877	ligase activity, forming carbon-sulfur bonds	2	2.32558	1.82145	0.0150852	ACSL6/ACSS1
molecular function	GO:0046873	metal ion transmembrane transporter activity	6	6.97674	1.81645	0.0152597	KCNH5/KCNJ6/NALCN/SLC39A14/SLC4A8/SLC6A20
molecular function	GO:0005216	ion channel activity	6	6.97674	1.80293	0.0157424	CNGA1/LRRC8E/KCNH5/KCNJ6/NALCN/UNC80
molecular function	GO:0019894	kinesin binding	2	2.32558	1.76178	0.0173068	ATCAY/SNCA
molecular function	GO:0005261	cation channel activity	5	5.81395	1.69115	0.0203632	CNGA1/KCNH5/KCNJ6/NALCN/UNC80
molecular function	GO:0005246	calcium channel regulator activity	2	2.32558	1.68888	0.0204702	HPCAL4/STX1A
molecular function	GO:0008376	acetylgalactosaminyltransferase activity	2	2.32558	1.68888	0.0204702	GALNT17/GALNT3
molecular function	GO:0051018	protein kinase A binding	2	2.32558	1.62242	0.0238552	C2orf88/SOX9
molecular function	GO:0015267	channel activity	6	6.97674	1.60262	0.024968	CNGA1/LRRC8E/KCNH5/KCNJ6/NALCN/UNC80
molecular function	GO:0022803	passive transmembrane transporter activity	6	6.97674	1.59874	0.0251917	CNGA1/LRRC8E/KCNH5/KCNJ6/NALCN/UNC80
molecular function	GO:0008509	anion transmembrane transporter activity	5	5.81395	1.58155	0.0262091	LRRC8E/SLC25A15/SLC39A14/SLC4A8/SLC6A20
molecular function	GO:0015293	symporter activity	3	3.48837	1.52793	0.0296531	SLC39A14/SLC4A8/SLC6A20
molecular function	GO:0015103	inorganic anion transmembrane transporter activity	3	3.48837	1.51258	0.0307202	LRRC8E/SLC39A14/SLC4A8
molecular function	GO:0015179	L-amino acid transmembrane transporter activity	2	2.32558	1.5051	0.0312536	SLC25A15/SLC6A20
molecular function	GO:0016247	channel regulator activity	3	3.48837	1.49001	0.0323585	HPCAL4/PKP2/STX1A
molecular function	GO:0015077	monovalent inorganic cation transmembrane transporter activity	5	5.81395	1.47681	0.0333574	KCNH5/KCNJ6/NALCN/SLC4A8/SLC6A20
molecular function	GO:0015081	sodium ion transmembrane transporter activity	3	3.48837	1.46076	0.0346129	NALCN/SLC4A8/SLC6A20
molecular function	GO:0016757	transferase activity, transferring glycosyl groups	4	4.65116	1.39455	0.0403139	FUT9/GALNT17/GALNT3/ST8SIA3
molecular function	GO:0016782	transferase activity, transferring sulfur-containing groups	2	2.32558	1.36972	0.0426858	HS6ST3/MPST
molecular function	GO:0015370	solute:sodium symporter activity	2	2.32558	1.34766	0.0449094	SLC4A8/SLC6A20
molecular function	GO:0005381	iron ion transmembrane transporter activity	1	1.16279	1.33822	0.0458964	SLC39A14
molecular function	GO:0015651	quaternary ammonium group transmembrane transporter activity	1	1.16279	1.33822	0.0458964	SLC6A20
molecular function	GO:0016783	sulfurtransferase activity	1	1.16279	1.33822	0.0458964	MPST
molecular function	GO:0019869	chloride channel inhibitor activity	1	1.16279	1.33822	0.0458964	STX1A
molecular function	GO:0045294	alpha-catenin binding	1	1.16279	1.33822	0.0458964	PKP2
molecular function	GO:0102391	decanoate-CoA ligase activity	1	1.16279	1.33822	0.0458964	ACSL6
molecular function	GO:0001618	virus receptor activity	2	2.32558	1.32629	0.047175	CLDN1/NCAM1
molecular function	GO:0140272	exogenous protein binding	2	2.32558	1.32629	0.047175	CLDN1/NCAM1
KEGG_PATHWAY	hsa04514	Cell adhesion molecules	5	12.8205	3.0908	0.000811326	CLDN1/CLDN2/CNTN1/NCAM1/NLGN1
KEGG_PATHWAY	hsa00270	Cysteine and methionine metabolism	3	7.69231	2.75568	0.00175518	BCAT1/CTH/MPST
KEGG_PATHWAY	hsa00512	Mucin type O-glycan biosynthesis	2	5.12821	1.90398	0.0124745	GALNT17/GALNT3
KEGG_PATHWAY	hsa04216	Ferroptosis	2	5.12821	1.79596	0.015997	ACSL6/SLC39A14
KEGG_PATHWAY	hsa00514	Other types of O-glycan biosynthesis	2	5.12821	1.68368	0.0207164	GALNT17/GALNT3
KEGG_PATHWAY	hsa00010	Glycolysis / Gluconeogenesis	2	5.12821	1.3986	0.0399391	ACSS1/GPI
KEGG_PATHWAY	hsa00920	Sulfur metabolism	1	2.5641	1.33298	0.0464533	MPST
KEGG_PATHWAY	hsa01230	Biosynthesis of amino acids	2	5.12821	1.31015	0.0489604	BCAT1/CTH
